# Supplementary material for: Half-jumping plant lice – a taxonomic revision of the distinctive psyllid genus Togepsylla Kuwayama with a reassessment of morphology (Hemiptera, Psylloidea)
Source: Zookeys. 2017 Nov 27;(716):63–93. doi: 10.3897/zookeys.716.13916 (PMC5740473; doi:10.3897/zookeys.716.13916)
Supplement: XML Treatment for Togepsylla [file zookeys.716.13916-treatment1.xml]

<!DOCTYPE tp:taxon-treatment
  PUBLIC "-//TaxonX//DTD Taxonomic Treatment Publishing DTD v0 20100105//EN" "tax-treatment-NSO.dtd">
<tp:taxon-treatment xmlns:tp="http://www.plazi.org/taxpub"><tp:treatment-meta><kwd-group><label>Taxon classification</label><kwd><named-content xmlns:xlink="http://www.w3.org/1999/xlink" content-type="kingdom">Animalia</named-content></kwd><kwd><named-content xmlns:xlink="http://www.w3.org/1999/xlink" content-type="order">Hemiptera</named-content></kwd><kwd><named-content xmlns:xlink="http://www.w3.org/1999/xlink" content-type="family">Psylloidea</named-content></kwd></kwd-group><mixed-citation publication-type="journal"><person-group><name><surname>Luo</surname><given-names>Xinyu</given-names></name><name><surname>Cai</surname><given-names>Wanzhi</given-names></name><name><surname>Qiao</surname><given-names>Gexia</given-names></name></person-group><article-title>Half-jumping plant lice – a taxonomic revision of the distinctive psyllid genus <italic><tp:taxon-name><tp:taxon-name-part taxon-name-part-type="genus" reg="Togepsylla">Togepsylla</tp:taxon-name-part></tp:taxon-name></italic> Kuwayama with a reassessment of morphology (<tp:taxon-name><tp:taxon-name-part taxon-name-part-type="order">Hemiptera</tp:taxon-name-part></tp:taxon-name>, <tp:taxon-name><tp:taxon-name-part taxon-name-part-type="superfamily">Psylloidea</tp:taxon-name-part></tp:taxon-name>)</article-title><source>Zookeys</source><day>27</day><month>11</month><year>2017</year><volume>2017</volume><issue>716</issue><fpage>63</fpage><lpage>93</lpage><pub-id pub-id-type="doi">10.3897/zookeys.716.13916</pub-id></mixed-citation></tp:treatment-meta><tp:nomenclature><tp:taxon-name>
            <tp:taxon-name-part taxon-name-part-type="genus" reg="Togepsylla">Togepsylla</tp:taxon-name-part>
          </tp:taxon-name><tp:taxon-authority>Kuwayama, 1931</tp:taxon-authority><tp:nomenclature-citation-list><tp:nomenclature-citation><tp:taxon-name>
                <tp:taxon-name-part taxon-name-part-type="genus" reg="Togepsylla">Togepsylla</tp:taxon-name-part>
              </tp:taxon-name><comment>Kuwayama, 1931: 121. Type species: <tp:taxon-name><tp:taxon-name-part taxon-name-part-type="genus" reg="Togepsylla">Togepsylla</tp:taxon-name-part> <tp:taxon-name-part taxon-name-part-type="species" reg="takahashii">takahashii</tp:taxon-name-part></tp:taxon-name> Kuwayama, 1931, by original designation.</comment></tp:nomenclature-citation><tp:nomenclature-citation><tp:taxon-name>
                <tp:taxon-name-part taxon-name-part-type="genus" reg="Togepsylla">Togepsylla</tp:taxon-name-part>
              </tp:taxon-name><comment>Kuwayama: <xref ref-type="bibr" rid="B20">Li 2011</xref>: 213.</comment></tp:nomenclature-citation><tp:nomenclature-citation><tp:taxon-name>
                <tp:taxon-name-part taxon-name-part-type="genus" reg="Hemipteripsylla">Hemipteripsylla</tp:taxon-name-part>
              </tp:taxon-name><comment>Yang &amp; Li, 1981: 182. Type species: <tp:taxon-name><tp:taxon-name-part taxon-name-part-type="genus" reg="Hemipteripsylla">Hemipteripsylla</tp:taxon-name-part> <tp:taxon-name-part taxon-name-part-type="species" reg="tibetana">tibetana</tp:taxon-name-part></tp:taxon-name> Yang &amp; Li, 1981, by original designation. Synonymized by <xref ref-type="bibr" rid="B16">Hodkinson 1990</xref>: 716.</comment></tp:nomenclature-citation></tp:nomenclature-citation-list></tp:nomenclature><tp:treatment-sec sec-type="diagnosis" id="SECID0EEMAE"><title>Diagnosis.</title><p>Body relatively flat. Vertex, thoracic dorsum and most of fore wing veins with symmetrical long and thick setae, which possess tiny spinules on the surface (Fig. <xref ref-type="fig" rid="F12">63</xref>, termed ‘prickly setae’ below). Wings held flat over back. Fore wing lacking pterostigma. Hind wing with a single thick anal vein (A) which may result from the reduction of vein A<sub>1</sub> or A<sub>2</sub> or from the combination of them. Posterior aspect of male proctiger enveloped. Aedeagus uni-segmented. Female subgenital plate simple and situated much more proximal than proctiger. Valvula dorsalis of ovipositor lacking flag lobe. Fifth instar immature with symmetrical sectasetae on body dorsum, lacking tarsal arolium on legs.</p></tp:treatment-sec><tp:treatment-sec sec-type="redescription" id="SECID0ESMAE"><title>Redescription.</title><p>
            <bold><italic>Adult.</italic></bold> Body flat, with abdomen significantly wider than tall. Body dorsum with symmetrical prickly setae on the surface, situated on bulges or projections, distribution as: 4+4 on vertex, 4+4 on pronotum, 1+1 on mesopraescutum, 4+4 (Fig. <xref ref-type="fig" rid="F8">53</xref>) or 5+5 (Fig. <xref ref-type="fig" rid="F8">52</xref>) on mesoscutum, 1+1 on mesoscutellum, 1+1 on tegula, 1+1 on humeral plates, 1+1 on metascutellum. Surface of vertex and thoracic dorsum sculptured with granular microscopic structures.</p><p>Head slightly inclined from longitudinal body axis. Vertex lacking median suture; two tubercles present along the median line, each bearing a pair of prickly setae. Base of lateral ocelli moderately bulging, each bearing two prickly setae. Vertex consistent with gena. Plane of torulus about perpendicular to that of the vertex. Frons completely fused with vertex and gena, only moderately raised from the surface. Gena not divided into two lateral parts, but firmly compact as one, with roughly symmetrical simple setae (Fig. <xref ref-type="fig" rid="F8">47</xref>); parts below torulus sometimes produced. Occiput smoothly connected with vertex, not folded below it. Plane of postocular sclerite about perpendicular to that of vertex, not nearly parallel with it. Antennae 10-segmented, surface sculptured with minute spinules arranged in transverse rows; at least six rhinaria present on apices of segments IV-IX, apex of segment III sometimes also with one; segments IV, VI and VIII sometimes possess extra rhinaria; rhinarium with closely packed minute spinules lining below, usually bearing horn-like projections. Clypeus rather short, with no extra seta except the apical pair of setae. Labium rather short, two-segmented, lacking ‘conical sensoria’ (as termed by <xref ref-type="bibr" rid="B22">Liang et al. 2013</xref>) on the tip (Fig. <xref ref-type="fig" rid="F8">48</xref>).</p><p>Preepimeron significantly wider than preepisternum. Notopleural sulcus of prothorax well developed. Mesopraescutum near semicircular, not protruding forward to force pronotum to arch. Pleural sulcus of mesothorax reduced, with pleural apophysis relatively small; posterior margin of mesopleurite directed forward. Mesepisternum rather narrow and bulging (Fig. <xref ref-type="fig" rid="F10">57</xref>). Trochantinal apodeme shallow, present on anterior margin of mesopleurite (Fig. <xref ref-type="fig" rid="F10">57</xref>). Anapleural cleft of mesothorax widely split (Fig. <xref ref-type="fig" rid="F10">57</xref>). 1+1 extra sclerites present behind the base of mesothoracic furca (Fig. <xref ref-type="fig" rid="F11">59</xref>). Heel of mesepimeron swollen, bearing a small tubercle (Fig. <xref ref-type="fig" rid="F10">57</xref>). Metathoracic pleural sulcus reduced, pleural apophysis poorly developed; metepisternum and trochantin not completely divided (Fig. <xref ref-type="fig" rid="F10">57</xref>). Trochantinal apodeme of metathorax shallow, present on the anterior margin of metapleurite (Fig. <xref ref-type="fig" rid="F10">57</xref>). Katepisternum and trochantin of metathorax possess well developed ventral aspect which are convergent in the middle, forming a large and solid plate ventrally (Fig. <xref ref-type="fig" rid="F11">59</xref>). 1+1 extra sclerites present behind the base of metathoracic furca (Fig. <xref ref-type="fig" rid="F11">59</xref>) (in contrast with most other psyllids, e.g. <italic><tp:taxon-name><tp:taxon-name-part taxon-name-part-type="genus" reg="Cacopsylla">Cacopsylla</tp:taxon-name-part></tp:taxon-name></italic>, Fig. <xref ref-type="fig" rid="F11">60</xref>).</p><!--PageBreak--><p>Legs long and slender. The three sensory pores on femora ventrum arranged in a row. Plane of hind legs almost parallel with that of middle legs. Metacoxa with rather large tubercle above apical opening, and lacking meracanthus (Fig. <xref ref-type="fig" rid="F9">56</xref>). Metafemur without a cluster of thick setae on the outside of apex. Metatibia without genual spine, with 1-3 rows of thick setae; apical part often with a row of tightly packed setae dorsally; apical spurs relatively long and slender, sclerotized at different extents but never reaching the hard and black status as in most other psyllids, forming an open crown. Metabasitarsus lacking sclerotized spurs on the apex, but with one or two (in other psyllids there is only one) pairs of simple setae. Apical tarsus with a pair of short and tapered apical setae. Claws with rounded or rather narrow pulvilli.</p><p>Fore wing narrowest in the base and gradually becoming much wider apically, usually widest at subapex or apical 1/4. Costal break present. Pterostigma absent. Vein Rs reaching anterior margin instead of apical margin. Cell cu<sub>1</sub> rather long and flat. Veins A<sub>1</sub> and A<sub>2</sub> touching in the middle. Anal break adjacent to the apex of vein Cu<sub>1b.</sub></p><p>Hind wing with partially thickened anterior margin. Veins A<sub>1</sub> and A<sub>2</sub> combined or one is lost (probably A<sub>1</sub>), leaving a thickened vein A; cell a<sub>1</sub> lost (Fig. <xref ref-type="fig" rid="F8">49</xref>).</p><p>Tergite of abdominal segment 1 better developed, with a median sclerite present (Fig. <xref ref-type="fig" rid="F8">50</xref>). Spiracles of segments 1 and 2 invisible. Sternites of segments 4-6 each with a pair of wax-secreting pore fields laterally, with shape variable.</p><p>Male terminalia: In natural status, proctiger, aedeagus and parameres all oriented caudally instead of upwards. Posterior aspect of proctiger enveloped. Aedeagus uni-segmented and simple, sometimes with tiny spines on dorsum. Sperm pump with only basal end plate, lacking apical end plate (Fig. <xref ref-type="fig" rid="F8">51</xref>).</p><p>Female terminalia: Subgenital plate placed much more proximal than proctiger and simple, lacking tip sometimes. Proctiger lacking rows of long setae on the dorsum. Valvula dorsalis of ovipositor without flag lobe. Median valve slender and placed more terminal, apex touching the subapex of ovipositor.</p><p>
            <bold><italic>Fifth instar immature.</italic></bold> Body dorsum with symmetrical sectasetae. Antennal 7- or 9-segmented, with three rhinaria. Compound eyes with 1+1 or 2+2 ocular setae. Postocular setae present in 2+2 or more. Fore wing pads simple, without humeral lobe. Legs long and slender, lacking specialized seta. Both tarsal segments differentiated. Tarsal claws with pulvilli and without arolium. Apical setae of tarsus both long and capitate. Abdominal sclerites firm, not broken in the middle. Abdominal apex with a pair of bulges. Circum anal pore field lacking additional rings.</p></tp:treatment-sec><tp:treatment-sec sec-type="key" id="SECID0EWQAE"><title>Key to adults of <italic><tp:taxon-name><tp:taxon-name-part taxon-name-part-type="genus" reg="Togepsylla">Togepsylla</tp:taxon-name-part></tp:taxon-name></italic></title><table-wrap content-type="key" position="anchor" orientation="portrait"><table id="TID0EDLAC" rules="all"><tbody><tr><td rowspan="1" colspan="1">1</td><td rowspan="1" colspan="1">Mesoscutum with 5+5 prickly setae (Fig. <xref ref-type="fig" rid="F8">52</xref>). Antennal segment III lacking rhinarium on the apex</td><td rowspan="1" colspan="1">
                    <bold>2</bold>
                  </td></tr><tr><td rowspan="1" colspan="1">–</td><td rowspan="1" colspan="1">Mesoscutum with 4+4 prickly setae (Fig. <xref ref-type="fig" rid="F8">53</xref>). Antennal segment III with one rhinarium on the apex</td><td rowspan="1" colspan="1">
                    <bold>3</bold>
                  </td></tr><tr><td rowspan="1" colspan="1">2</td><td rowspan="1" colspan="1">Fore wing colorless, with one prickly seta on the base of vein M<sub>3+4</sub> (Fig. <xref ref-type="fig" rid="F2">12</xref>). Inner surface of paramere with large area of netlike grains covering the whole <!--PageBreak-->apical half, anterior margin serrated (Fig. <xref ref-type="fig" rid="F4">28</xref>). Female terminalia rather small compared with body size, proctiger curved upwards only at the tip (Fig. <xref ref-type="fig" rid="F5">32</xref>)</td><td rowspan="1" colspan="1">
                    <bold><italic><tp:taxon-name><tp:taxon-name-part taxon-name-part-type="genus" reg="Togepsylla">Togepsylla</tp:taxon-name-part> <tp:taxon-name-part taxon-name-part-type="species" reg="tibetana">tibetana</tp:taxon-name-part></tp:taxon-name></italic> (Yang &amp; Li)</bold>
                  </td></tr><tr><td rowspan="1" colspan="1">–</td><td rowspan="1" colspan="1">Fore wing with black sections on veins, without prickly setae on vein M<sub>3+4</sub> (Fig. <xref ref-type="fig" rid="F2">10</xref>). Inner surface of paramere with a small area of netlike grains in the centre, anterior margin not serrated (Fig. <xref ref-type="fig" rid="F4">23</xref>). Female terminalia relatively large compared with body size, apical 1/3 of proctiger strongly curved upwards (Fig. <xref ref-type="fig" rid="F5">30</xref>)</td><td rowspan="1" colspan="1">
                    <bold><italic><tp:taxon-name><tp:taxon-name-part taxon-name-part-type="genus" reg="Togepsylla">Togepsylla</tp:taxon-name-part> <tp:taxon-name-part taxon-name-part-type="species" reg="matsumurana">matsumurana</tp:taxon-name-part></tp:taxon-name></italic> Kuwayama</bold>
                  </td></tr><tr><td rowspan="1" colspan="1">3</td><td rowspan="1" colspan="1">Fore wing with yellow bands, with rather long prickly setae on veins but M<sub>3+4</sub> (Fig. <xref ref-type="fig" rid="F2">11</xref>). Dorsum of metatibia with a closely packed row of short setae (Fig. <xref ref-type="fig" rid="F3">15</xref>). Paramere with a sclerotized tooth anteriorly (Figs <xref ref-type="fig" rid="F4">25</xref>, <xref ref-type="fig" rid="F4">26</xref>). Female proctiger smoothly tapered apically (Fig. <xref ref-type="fig" rid="F5">31</xref>)</td><td rowspan="1" colspan="1">
                    <bold><italic><tp:taxon-name><tp:taxon-name-part taxon-name-part-type="genus" reg="Togepsylla">Togepsylla</tp:taxon-name-part> <tp:taxon-name-part taxon-name-part-type="species" reg="takahashii">takahashii</tp:taxon-name-part></tp:taxon-name></italic> Kuwayama</bold>
                  </td></tr><tr><td rowspan="1" colspan="1">–</td><td rowspan="1" colspan="1">Fore wing without color patterns, with relatively short prickly setae on veins including M<sub>3+4</sub> (Fig. <xref ref-type="fig" rid="F2">9</xref>). Dorsum of metatibia lacking a closely packed row of short setae (Fig. <xref ref-type="fig" rid="F3">13</xref>). Paramere without sclerotized tooth (Figs <xref ref-type="fig" rid="F4">19–21</xref>). Female proctiger constricted at apical 1/3 (Fig. <xref ref-type="fig" rid="F5">29</xref>)</td><td rowspan="1" colspan="1">
                    <bold><italic><tp:taxon-name><tp:taxon-name-part taxon-name-part-type="genus" reg="Togepsylla">Togepsylla</tp:taxon-name-part> <tp:taxon-name-part taxon-name-part-type="species" reg="glutinosae">glutinosae</tp:taxon-name-part></tp:taxon-name></italic> sp. n.</bold>
                  </td></tr></tbody></table></table-wrap></tp:treatment-sec><tp:treatment-sec sec-type="key" id="SECID0E2XAE"><title>Key to the fifth instar immature of <italic><tp:taxon-name><tp:taxon-name-part taxon-name-part-type="genus" reg="Togepsylla">Togepsylla</tp:taxon-name-part></tp:taxon-name></italic> (<italic><tp:taxon-name><tp:taxon-name-part taxon-name-part-type="genus" reg="Togepsylla">T.</tp:taxon-name-part> <tp:taxon-name-part taxon-name-part-type="species" reg="tibetana">tibetana</tp:taxon-name-part></tp:taxon-name></italic> unknown)</title><table-wrap content-type="key" position="anchor" orientation="portrait"><table id="TID0EJAAE" rules="all"><tbody><tr><td rowspan="1" colspan="1">1</td><td rowspan="1" colspan="1">Body dorsum with acute-tipped sectasetae (Figs <xref ref-type="fig" rid="F6">38</xref>, <xref ref-type="fig" rid="F6">40</xref>). Circum anal ring strongly winding, expanded in lateral aspect (Fig. <xref ref-type="fig" rid="F6">42</xref>)</td><td rowspan="1" colspan="1">
                    <bold><italic><tp:taxon-name><tp:taxon-name-part taxon-name-part-type="genus" reg="Togepsylla">Togepsylla</tp:taxon-name-part> <tp:taxon-name-part taxon-name-part-type="species" reg="takahashii">takahashii</tp:taxon-name-part></tp:taxon-name></italic> Kuwayama</bold>
                  </td></tr><tr><td rowspan="1" colspan="1">–</td><td rowspan="1" colspan="1">Body dorsum with truncate sectasetae. Circum anal ring simple, both outer and inner rings composed of single row of pores.</td><td rowspan="1" colspan="1">
                    <bold>2</bold>
                  </td></tr><tr><td rowspan="1" colspan="1">2</td><td rowspan="1" colspan="1">Outer margin of head and fore wing pad with closely packed sectasetae (Fig. <xref ref-type="fig" rid="F7">43</xref>)</td><td rowspan="1" colspan="1">
                    <bold><italic><tp:taxon-name><tp:taxon-name-part taxon-name-part-type="genus" reg="Togepsylla">Togepsylla</tp:taxon-name-part> <tp:taxon-name-part taxon-name-part-type="species" reg="matsumurana">matsumurana</tp:taxon-name-part></tp:taxon-name></italic> Kuwayama</bold>
                  </td></tr><tr><td rowspan="1" colspan="1">–</td><td rowspan="1" colspan="1">Outer margin of head and fore wing pad with fewer and scattered sectasetae (Figs <xref ref-type="fig" rid="F6">33</xref>, <xref ref-type="fig" rid="F6">35</xref>)</td><td rowspan="1" colspan="1">
                    <bold><italic><tp:taxon-name><tp:taxon-name-part taxon-name-part-type="genus" reg="Togepsylla">Togepsylla</tp:taxon-name-part> <tp:taxon-name-part taxon-name-part-type="species" reg="glutinosae">glutinosae</tp:taxon-name-part></tp:taxon-name></italic> sp. n.</bold>
                  </td></tr></tbody></table></table-wrap></tp:treatment-sec><tp:treatment-sec><!--Section generated to contain objects referenced in tp:taxon-treatment.--><fig id="F12" position="float" orientation="portrait"><label>Figure 62–63.</label><caption><p>
                <abbrev xmlns:xlink="http://www.w3.org/1999/xlink" xlink:title="Scanning Electron Microscope" id="ABBRID0EKOAI" xlink:type="simple">SEM</abbrev> photographs of <italic><tp:taxon-name><tp:taxon-name-part taxon-name-part-type="genus" reg="Togepsylla">Togepsylla</tp:taxon-name-part> <tp:taxon-name-part taxon-name-part-type="species" reg="matsumurana">matsumurana</tp:taxon-name-part></tp:taxon-name></italic>. <bold>62</bold> Wax-secreting field on the sternite of abdominal segment 5, black arrow showing empty pore, white arrow showing wax thread secreted <bold>63</bold> Prickly setae on the vertex, showing detailed structure.</p></caption><graphic xmlns:xlink="http://www.w3.org/1999/xlink" xlink:href="zookeys-716-063-g012.jpg" position="float" orientation="portrait" xlink:type="simple" id="oo_170673.jpg"/></fig><fig id="F8" position="float" orientation="portrait"><label>Figure 47–53.</label><caption><p>Various parts of <italic><tp:taxon-name><tp:taxon-name-part taxon-name-part-type="genus" reg="Togepsylla">Togepsylla</tp:taxon-name-part></tp:taxon-name></italic> spp. <bold>47–51, 53</bold> <italic><tp:taxon-name><tp:taxon-name-part taxon-name-part-type="genus" reg="Togepsylla">Togepsylla</tp:taxon-name-part> <tp:taxon-name-part taxon-name-part-type="species" reg="takahashii">takahashii</tp:taxon-name-part></tp:taxon-name></italic> <bold>52</bold> <italic><tp:taxon-name><tp:taxon-name-part taxon-name-part-type="genus" reg="Togepsylla">Togepsylla</tp:taxon-name-part> <tp:taxon-name-part taxon-name-part-type="species" reg="matsumurana">matsumurana</tp:taxon-name-part></tp:taxon-name></italic> <bold>47</bold> Head, ventral view <bold>48</bold> Labium <bold>49</bold> Hind wing <bold>50</bold> Tergites of abdominal segments 1–3 <bold>51</bold> Sperm pump. Scale bar: 0.2 mm (<bold>47, 48, 50, 51</bold>), 0.5 mm (<bold>49</bold>), 0.32 mm (<bold>52, 53</bold>).</p></caption><graphic xmlns:xlink="http://www.w3.org/1999/xlink" xlink:href="zookeys-716-063-g008.jpg" position="float" orientation="portrait" xlink:type="simple" id="oo_170669.jpg"/></fig><fig id="F10" position="float" orientation="portrait"><label>Figure 57–58.</label><caption><p>Lateral aspect of thorax. <bold>57</bold> <italic><tp:taxon-name><tp:taxon-name-part taxon-name-part-type="genus" reg="Togepsylla">Togepsylla</tp:taxon-name-part> <tp:taxon-name-part taxon-name-part-type="species" reg="takahashii">takahashii</tp:taxon-name-part></tp:taxon-name></italic> <bold>58</bold> <italic><tp:taxon-name><tp:taxon-name-part taxon-name-part-type="genus" reg="Cacopsylla">Cacopsylla</tp:taxon-name-part></tp:taxon-name></italic> sp. Scale bar: 0.2 mm (<bold>57</bold>), 0.5 mm (<bold>58</bold>). Abbrevations: aac = anterior axillary cord; abas = anterior basalare sclerite; acl = anapleural cleft; adk = anepimeral disk; aepm = anepimeron; aeps = anepisternum; apwp = anterior pleural wing process; cx = coxa; cxc = coxal condyle; epm = epimeron; eps = episternum; hepm = heel of epimeron; kepm = katepimeron; keps = katepisternum; nt = notum; pa = pleural apophysis; pac = posterior axillary cord; pbas = posterior basalare sclerite; pcb = precoxal bridge; pbr = prealar bridge; pls = pleural suture; pnt = postnotum; ppt = parapteron; ppwp = posterior pleural wing process; psc = praescutum; sc = scutum; scl = scutellum; tems = transepimeral suture; tg = tegula; trn = trochantin.</p></caption><graphic xmlns:xlink="http://www.w3.org/1999/xlink" xlink:href="zookeys-716-063-g010.jpg" position="float" orientation="portrait" xlink:type="simple" id="oo_170671.jpg"/></fig><fig id="F11" position="float" orientation="portrait"><label>Figure 59–61.</label><caption><p>Comparison of ventral aspect of thorax. <bold>59</bold> <italic><tp:taxon-name><tp:taxon-name-part taxon-name-part-type="genus" reg="Togepsylla">Togepsylla</tp:taxon-name-part> <tp:taxon-name-part taxon-name-part-type="species" reg="takahashii">takahashii</tp:taxon-name-part></tp:taxon-name></italic>, ventral aspect of meso- and metathorax <bold>60</bold> <italic><tp:taxon-name><tp:taxon-name-part taxon-name-part-type="genus" reg="Cacopsylla">Cacopsylla</tp:taxon-name-part></tp:taxon-name></italic> sp., ventral aspect of mesothorax <bold>61</bold> <italic><tp:taxon-name><tp:taxon-name-part taxon-name-part-type="genus" reg="Trialeurodes">Trialeurodes</tp:taxon-name-part> <tp:taxon-name-part taxon-name-part-type="species" reg="vaporariorum">vaporariorum</tp:taxon-name-part></tp:taxon-name></italic>, ventral aspect of meso- and metathorax. Scale bar: 0.2 mm. Abbrevation: es = extra sclerites.</p></caption><graphic xmlns:xlink="http://www.w3.org/1999/xlink" xlink:href="zookeys-716-063-g011.jpg" position="float" orientation="portrait" xlink:type="simple" id="oo_170672.jpg"/></fig><fig id="F9" position="float" orientation="portrait"><label>Figure 54–56.</label><caption><p>Comparison of coxa of different psyllid taxa. <bold>54, 55</bold> <italic><tp:taxon-name><tp:taxon-name-part taxon-name-part-type="genus" reg="Cacopsylla">Cacopsylla</tp:taxon-name-part></tp:taxon-name></italic> sp. <bold>56</bold> <italic><tp:taxon-name><tp:taxon-name-part taxon-name-part-type="genus" reg="Togepsylla">Togepsylla</tp:taxon-name-part> <tp:taxon-name-part taxon-name-part-type="species" reg="takahashii">takahashii</tp:taxon-name-part></tp:taxon-name></italic> <bold>54</bold> Mesocoxa and trochanter <bold>55</bold> Metacoxa and trochanter; 56. Metacoxa. Scale bar: 0.2 mm. Abbrevations: atc = anterior trochanteral condyle; de = dorsal edge; mr = meron; mrc = meracanthus; ptc = posterior trochanteral condyle; tct = trochanter; td = trochanteral tendon.</p></caption><graphic xmlns:xlink="http://www.w3.org/1999/xlink" xlink:href="zookeys-716-063-g009.jpg" position="float" orientation="portrait" xlink:type="simple" id="oo_170670.jpg"/></fig><fig id="F2" position="float" orientation="portrait"><label>Figure 9–12.</label><caption><p>Fore wing of <italic><tp:taxon-name><tp:taxon-name-part taxon-name-part-type="genus" reg="Togepsylla">Togepsylla</tp:taxon-name-part></tp:taxon-name></italic> spp. <bold>9</bold> <italic><tp:taxon-name><tp:taxon-name-part taxon-name-part-type="genus" reg="Togepsylla">Togepsylla</tp:taxon-name-part> <tp:taxon-name-part taxon-name-part-type="species" reg="glutinosae">glutinosae</tp:taxon-name-part></tp:taxon-name></italic> sp. n. <bold>10</bold> <italic><tp:taxon-name><tp:taxon-name-part taxon-name-part-type="genus" reg="Togepsylla">Togepsylla</tp:taxon-name-part> <tp:taxon-name-part taxon-name-part-type="species" reg="matsumurana">matsumurana</tp:taxon-name-part></tp:taxon-name></italic> <bold>11</bold> <italic><tp:taxon-name><tp:taxon-name-part taxon-name-part-type="genus" reg="Togepsylla">Togepsylla</tp:taxon-name-part> <tp:taxon-name-part taxon-name-part-type="species" reg="takahashii">takahashii</tp:taxon-name-part></tp:taxon-name></italic> <bold>12</bold> <italic><tp:taxon-name><tp:taxon-name-part taxon-name-part-type="genus" reg="Togepsylla">Togepsylla</tp:taxon-name-part> <tp:taxon-name-part taxon-name-part-type="species" reg="tibetana">tibetana</tp:taxon-name-part></tp:taxon-name></italic>. Scale bar: 0.5 mm.</p></caption><graphic xmlns:xlink="http://www.w3.org/1999/xlink" xlink:href="zookeys-716-063-g002.jpg" position="float" orientation="portrait" xlink:type="simple" id="oo_170663.jpg"/></fig><fig id="F4" position="float" orientation="portrait"><label>Figure 19–28.</label><caption><p>Male terminalia of <italic><tp:taxon-name><tp:taxon-name-part taxon-name-part-type="genus" reg="Togepsylla">Togepsylla</tp:taxon-name-part></tp:taxon-name></italic> spp. <bold>19–21</bold> <italic><tp:taxon-name><tp:taxon-name-part taxon-name-part-type="genus" reg="Togepsylla">Togepsylla</tp:taxon-name-part> <tp:taxon-name-part taxon-name-part-type="species" reg="glutinosae">glutinosae</tp:taxon-name-part></tp:taxon-name></italic> sp. n. <bold>22–24</bold> <italic><tp:taxon-name><tp:taxon-name-part taxon-name-part-type="genus" reg="Togepsylla">Togepsylla</tp:taxon-name-part> <tp:taxon-name-part taxon-name-part-type="species" reg="matsumurana">matsumurana</tp:taxon-name-part></tp:taxon-name></italic> <bold>25, 26</bold> <italic><tp:taxon-name><tp:taxon-name-part taxon-name-part-type="genus" reg="Togepsylla">Togepsylla</tp:taxon-name-part> <tp:taxon-name-part taxon-name-part-type="species" reg="takahashii">takahashii</tp:taxon-name-part></tp:taxon-name></italic> <bold>27, 28</bold> <italic><tp:taxon-name><tp:taxon-name-part taxon-name-part-type="genus" reg="Togepsylla">Togepsylla</tp:taxon-name-part> <tp:taxon-name-part taxon-name-part-type="species" reg="tibetana">tibetana</tp:taxon-name-part></tp:taxon-name></italic> <bold>19, 22, 25, 27</bold> Male terminalia, in profile <bold>20, 23, 26, 28</bold> Paramere, inner surface <bold>21</bold> Paramere, posterior view <bold>24</bold>. Apical half of aedeagus. Scale bar: 0.2 mm.</p></caption><graphic xmlns:xlink="http://www.w3.org/1999/xlink" xlink:href="zookeys-716-063-g004.jpg" position="float" orientation="portrait" xlink:type="simple" id="oo_170665.jpg"/></fig><fig id="F5" position="float" orientation="portrait"><label>Figure 29–32.</label><caption><p>Female terminalia of <italic><tp:taxon-name><tp:taxon-name-part taxon-name-part-type="genus" reg="Togepsylla">Togepsylla</tp:taxon-name-part></tp:taxon-name></italic> spp. <bold>A</bold> <italic><tp:taxon-name><tp:taxon-name-part taxon-name-part-type="genus" reg="Togepsylla">Togepsylla</tp:taxon-name-part> <tp:taxon-name-part taxon-name-part-type="species" reg="glutinosae">glutinosae</tp:taxon-name-part></tp:taxon-name></italic> sp. n. <bold>B</bold> <italic><tp:taxon-name><tp:taxon-name-part taxon-name-part-type="genus" reg="Togepsylla">Togepsylla</tp:taxon-name-part> <tp:taxon-name-part taxon-name-part-type="species" reg="matsumurana">matsumurana</tp:taxon-name-part></tp:taxon-name></italic> <bold>C</bold> <italic><tp:taxon-name><tp:taxon-name-part taxon-name-part-type="genus" reg="Togepsylla">Togepsylla</tp:taxon-name-part> <tp:taxon-name-part taxon-name-part-type="species" reg="takahashii">takahashii</tp:taxon-name-part></tp:taxon-name></italic> <bold>D</bold> <italic><tp:taxon-name><tp:taxon-name-part taxon-name-part-type="genus" reg="Togepsylla">Togepsylla</tp:taxon-name-part> <tp:taxon-name-part taxon-name-part-type="species" reg="tibetana">tibetana</tp:taxon-name-part></tp:taxon-name></italic>. Scale bar: 0.2 mm.</p></caption><graphic xmlns:xlink="http://www.w3.org/1999/xlink" xlink:href="zookeys-716-063-g005.jpg" position="float" orientation="portrait" xlink:type="simple" id="oo_170666.jpg"/></fig><fig id="F3" position="float" orientation="portrait"><label>Figure 13–18.</label><caption><p>Hind legs and wax-secreting fields of <italic><tp:taxon-name><tp:taxon-name-part taxon-name-part-type="genus" reg="Togepsylla">Togepsylla</tp:taxon-name-part></tp:taxon-name></italic> spp. <bold>13, 16</bold> <italic><tp:taxon-name><tp:taxon-name-part taxon-name-part-type="genus" reg="Togepsylla">Togepsylla</tp:taxon-name-part> <tp:taxon-name-part taxon-name-part-type="species" reg="glutinosae">glutinosae</tp:taxon-name-part></tp:taxon-name></italic> sp. n.; <bold>14, 17</bold> <italic><tp:taxon-name><tp:taxon-name-part taxon-name-part-type="genus" reg="Togepsylla">Togepsylla</tp:taxon-name-part> <tp:taxon-name-part taxon-name-part-type="species" reg="matsumurana">matsumurana</tp:taxon-name-part></tp:taxon-name></italic> <bold>15, 18</bold> <italic><tp:taxon-name><tp:taxon-name-part taxon-name-part-type="genus" reg="Togepsylla">Togepsylla</tp:taxon-name-part> <tp:taxon-name-part taxon-name-part-type="species" reg="takahashii">takahashii</tp:taxon-name-part></tp:taxon-name></italic> <bold>13–15</bold> Metafemora and tibia <bold>16–18</bold> Wax-secreting fields on lateral aspect of sternites of abdominal segments IV–VI. Scale bar: 0.2 mm.</p></caption><graphic xmlns:xlink="http://www.w3.org/1999/xlink" xlink:href="zookeys-716-063-g003.jpg" position="float" orientation="portrait" xlink:type="simple" id="oo_170664.jpg"/></fig><fig id="F6" position="float" orientation="portrait"><label>Figure 33–42.</label><caption><p>Fifth instar immature of <italic><tp:taxon-name><tp:taxon-name-part taxon-name-part-type="genus" reg="Togepsylla">Togepsylla</tp:taxon-name-part></tp:taxon-name></italic> spp. <bold>33–37</bold> <italic><tp:taxon-name><tp:taxon-name-part taxon-name-part-type="genus" reg="Togepsylla">Togepsylla</tp:taxon-name-part> <tp:taxon-name-part taxon-name-part-type="species" reg="glutinosae">glutinosae</tp:taxon-name-part></tp:taxon-name></italic> sp. n. <bold>38–42</bold> <italic><tp:taxon-name><tp:taxon-name-part taxon-name-part-type="genus" reg="Togepsylla">Togepsylla</tp:taxon-name-part> <tp:taxon-name-part taxon-name-part-type="species" reg="takahashii">takahashii</tp:taxon-name-part></tp:taxon-name></italic> <bold>33, 38</bold> Half of head, dorsal view <bold>34, 39</bold> Antenna, dorsal view <bold>35, 40</bold> Wing pads, dorsal view <bold>36</bold> Claws, showing pulvilli and apical setae of tarsus <bold>37</bold> Circum anal ring, ventral view <bold>41</bold> Claws, showing pulvilli <bold>42</bold> Circum anal ring, dorsal view on the left half, ventral view on the right half. Scale bar: 0.2 mm (<bold>33–35, 37, 38–40, 42</bold>), 0.05 mm (<bold>36, 41</bold>).</p></caption><graphic xmlns:xlink="http://www.w3.org/1999/xlink" xlink:href="zookeys-716-063-g006.jpg" position="float" orientation="portrait" xlink:type="simple" id="oo_170667.jpg"/></fig><fig id="F7" position="float" orientation="portrait"><label>Figure 43–46.</label><caption><p>Fifth instar immature of <italic><tp:taxon-name><tp:taxon-name-part taxon-name-part-type="genus" reg="Togepsylla">Togepsylla</tp:taxon-name-part> <tp:taxon-name-part taxon-name-part-type="species" reg="matsumurana">matsumurana</tp:taxon-name-part></tp:taxon-name></italic>. <bold>43</bold> Overall view, dorsal view on the left half, ventral view on the right half <bold>44</bold> Antenna, dorsal view <bold>45</bold> Claws, showing pulvilli <bold>46</bold> Circum anal ring, ventral view. Scale bar: 0.5 mm (<bold>43</bold>), 0.2 mm (<bold>44, 46</bold>), 0.05 mm (<bold>45</bold>).</p></caption><graphic xmlns:xlink="http://www.w3.org/1999/xlink" xlink:href="zookeys-716-063-g007.jpg" position="float" orientation="portrait" xlink:type="simple" id="oo_170668.jpg"/></fig></tp:treatment-sec><ref-list><ref id="B20"><mixed-citation xmlns:xlink="http://www.w3.org/1999/xlink" xlink:type="simple">
          <person-group><name name-style="western"><surname>Li</surname><given-names>F</given-names></name></person-group> (<year>2011</year>) <source><tp:taxon-name><tp:taxon-name-part taxon-name-part-type="infraorder">Psyllidomorpha</tp:taxon-name-part></tp:taxon-name> of China (<tp:taxon-name><tp:taxon-name-part taxon-name-part-type="class">Insecta</tp:taxon-name-part></tp:taxon-name>: <tp:taxon-name><tp:taxon-name-part taxon-name-part-type="order">Hemiptera</tp:taxon-name-part></tp:taxon-name>).</source> <publisher-name>Science Press</publisher-name>, <publisher-loc>Beijing</publisher-loc>, <size units="page">1976 pp</size>.</mixed-citation></ref><ref id="B16"><mixed-citation xmlns:xlink="http://www.w3.org/1999/xlink" xlink:type="simple">
          <person-group><name name-style="western"><surname>Hodkinson</surname><given-names>ID</given-names></name></person-group> (<year>1990</year>) <article-title>A new species of <italic><tp:taxon-name><tp:taxon-name-part taxon-name-part-type="genus">Syncoptozus</tp:taxon-name-part></tp:taxon-name></italic> Enderlein from Mexico with a redefinition of the subfamily <tp:taxon-name><tp:taxon-name-part taxon-name-part-type="subfamily">Togepsyllinae</tp:taxon-name-part></tp:taxon-name> Bekker-Migdisova (<tp:taxon-name><tp:taxon-name-part taxon-name-part-type="class">Insecta</tp:taxon-name-part></tp:taxon-name>: <tp:taxon-name><tp:taxon-name-part taxon-name-part-type="suborder">Homoptera</tp:taxon-name-part></tp:taxon-name>: <tp:taxon-name><tp:taxon-name-part taxon-name-part-type="superfamily">Psylloidea</tp:taxon-name-part></tp:taxon-name>).</article-title> <source>Journal of Natural History</source> <volume>24</volume>: <fpage>711</fpage>–<lpage>717</lpage>. <ext-link xlink:type="simple" ext-link-type="doi" xlink:href="10.1080/00222939000770491">http://dx.doi.org/10.1080/00222939000770491</ext-link></mixed-citation></ref><ref id="B22"><mixed-citation xmlns:xlink="http://www.w3.org/1999/xlink" xlink:type="simple">
          <person-group><name name-style="western"><surname>Liang</surname><given-names>X</given-names></name><name name-style="western"><surname>Zhang</surname><given-names>C</given-names></name><name name-style="western"><surname>Li</surname><given-names>Z</given-names></name><name name-style="western"><surname>Xu</surname><given-names>L</given-names></name><name name-style="western"><surname>Dai</surname><given-names>W</given-names></name></person-group> (<year>2013</year>) <article-title>Fine structure and sensory apparatus of the mouthparts of the pear psyllid, <italic><tp:taxon-name><tp:taxon-name-part taxon-name-part-type="genus">Cacopsylla</tp:taxon-name-part> <tp:taxon-name-part taxon-name-part-type="species">chinensis</tp:taxon-name-part></tp:taxon-name></italic> (Yang et Li) (<tp:taxon-name><tp:taxon-name-part taxon-name-part-type="order">Hemiptera</tp:taxon-name-part></tp:taxon-name>: <tp:taxon-name><tp:taxon-name-part taxon-name-part-type="family">Psyllidae</tp:taxon-name-part></tp:taxon-name>).</article-title> <source>Arthropod Structure &amp; Development</source> <volume>42</volume>: <fpage>495</fpage>–<lpage>506</lpage>. <ext-link xlink:type="simple" ext-link-type="doi" xlink:href="10.1016/j.asd.2013.08.002">https://doi.org/10.1016/j.asd.2013.08.002</ext-link></mixed-citation></ref></ref-list></tp:taxon-treatment>
