# Supplementary material for: Half-jumping plant lice – a taxonomic revision of the distinctive psyllid genus Togepsylla Kuwayama with a reassessment of morphology (Hemiptera, Psylloidea)
Source: Zookeys. 2017 Nov 27;(716):63–93. doi: 10.3897/zookeys.716.13916 (PMC5740473; doi:10.3897/zookeys.716.13916)
Supplement: XML Treatment for Togepsylla glutinosae [file zookeys.716.13916-treatment2.xml]

<!DOCTYPE tp:taxon-treatment
  PUBLIC "-//TaxonX//DTD Taxonomic Treatment Publishing DTD v0 20100105//EN" "tax-treatment-NSO.dtd">
<tp:taxon-treatment xmlns:tp="http://www.plazi.org/taxpub"><tp:treatment-meta><kwd-group><label>Taxon classification</label><kwd><named-content xmlns:xlink="http://www.w3.org/1999/xlink" content-type="kingdom">Animalia</named-content></kwd><kwd><named-content xmlns:xlink="http://www.w3.org/1999/xlink" content-type="order">Hemiptera</named-content></kwd><kwd><named-content xmlns:xlink="http://www.w3.org/1999/xlink" content-type="family">Psylloidea</named-content></kwd></kwd-group><mixed-citation publication-type="journal"><person-group><name><surname>Luo</surname><given-names>Xinyu</given-names></name><name><surname>Cai</surname><given-names>Wanzhi</given-names></name><name><surname>Qiao</surname><given-names>Gexia</given-names></name></person-group><article-title>Half-jumping plant lice – a taxonomic revision of the distinctive psyllid genus <italic><tp:taxon-name><tp:taxon-name-part taxon-name-part-type="genus" reg="Togepsylla">Togepsylla</tp:taxon-name-part></tp:taxon-name></italic> Kuwayama with a reassessment of morphology (<tp:taxon-name><tp:taxon-name-part taxon-name-part-type="order">Hemiptera</tp:taxon-name-part></tp:taxon-name>, <tp:taxon-name><tp:taxon-name-part taxon-name-part-type="superfamily">Psylloidea</tp:taxon-name-part></tp:taxon-name>)</article-title><source>Zookeys</source><day>27</day><month>11</month><year>2017</year><volume>2017</volume><issue>716</issue><fpage>63</fpage><lpage>93</lpage><pub-id pub-id-type="doi">10.3897/zookeys.716.13916</pub-id></mixed-citation></tp:treatment-meta><tp:nomenclature><tp:taxon-name>
            <tp:taxon-name-part taxon-name-part-type="genus" reg="Togepsylla">Togepsylla</tp:taxon-name-part>
            <tp:taxon-name-part taxon-name-part-type="species" reg="glutinosae">glutinosae</tp:taxon-name-part>
            <object-id xmlns:xlink="http://www.w3.org/1999/xlink" content-type="zoobank" xlink:type="simple">http://zoobank.org/F4C2FD9E-E5BC-4F35-B7AA-AA10A2F69194</object-id>
          </tp:taxon-name><tp:taxon-status xmlns:xlink="http://www.w3.org/1999/xlink" xlink:type="simple">sp. n.</tp:taxon-status><xref ref-type="fig" rid="F1">Figs 1</xref><xref ref-type="fig" rid="F1">, 5</xref><xref ref-type="fig" rid="F2">, 9</xref><xref ref-type="fig" rid="F3">, 13</xref><xref ref-type="fig" rid="F3">, 16</xref><xref ref-type="fig" rid="F4">, 19–21</xref><xref ref-type="fig" rid="F5">, 29</xref><xref ref-type="fig" rid="F6">, 33–37</xref><xref ref-type="fig" rid="F13">, 64</xref><xref ref-type="fig" rid="F13">, 65</xref></tp:nomenclature><tp:treatment-sec sec-type="diagnosis" id="SECID0E45AE"><title>Diagnosis.</title><p>Vein M<sub>3+4</sub> of fore wing with 3 prickly setae (Fig. <xref ref-type="fig" rid="F2">9</xref>). Tarsal pulvilli rounded (Fig. <xref ref-type="fig" rid="F3">13</xref>). Male subgenital plate without long seta on the dorsal-apical angle (Fig. <xref ref-type="fig" rid="F4">19</xref>). Female proctiger steeply narrowed in the apical 1/3 (Fig. <xref ref-type="fig" rid="F5">29</xref>).</p></tp:treatment-sec><tp:treatment-sec sec-type="description" id="SECID0EV6AE"><title>Description.</title><p>
            <bold><italic>Adult coloration.</italic></bold> Ground color yellow. Long and thick setae on dorsum black. Compound eyes grey. Ocelli yellow. Antennae yellow, with black apices on segments IV, VI, VIII; segments IX-X entirely black. Pronotum, meso- and metascutum each with one pair of orange markings. Legs yellow. Fore wing hyaline and colorless (Fig. <xref ref-type="fig" rid="F2">9</xref>). Tergites of abdominal segments 3-5 brown. Male and female terminalia yellow.</p><p>Structures: Setae on dorsum of body relatively long (Table <xref ref-type="table" rid="T1">1</xref>) and based on prominent projections. Gena flat (Fig. <xref ref-type="fig" rid="F1">1</xref>). Antennal segments III-IX each with a single rhinarium on apex, segments IV, VI and VIII each with one extra rhinarium; rhinarium on segment IX double-pored and with complex horn-shaped projections; proximally based terminal seta about twice as long as the distally based one (Fig. <xref ref-type="fig" rid="F1">5</xref>).</p><table-wrap id="T1" position="float" orientation="portrait"><label>Table 1.</label><caption><p>Measurements in mm.</p></caption><table id="TID0E1FAE" rules="all"><tbody><tr><td rowspan="1" colspan="2">
                    <bold>Adults</bold>
                  </td><td rowspan="1" colspan="1">
                    <bold><abbrev xmlns:xlink="http://www.w3.org/1999/xlink" xlink:title="head width" id="ABBRID0ELBAG" xlink:type="simple">HW</abbrev></bold>
                  </td><td rowspan="1" colspan="2">
                    <bold><abbrev xmlns:xlink="http://www.w3.org/1999/xlink" xlink:title="antennal length" id="ABBRID0EUBAG" xlink:type="simple">AL</abbrev></bold>
                  </td><td rowspan="1" colspan="1">
                    <bold><abbrev xmlns:xlink="http://www.w3.org/1999/xlink" xlink:title="length of the posterior pair of prickly setae on the median of the vertex" id="ABBRID0E4BAG" xlink:type="simple">SL</abbrev></bold>
                  </td><td rowspan="1" colspan="1">
                    <bold><abbrev xmlns:xlink="http://www.w3.org/1999/xlink" xlink:title="mesoscutum width" id="ABBRID0EGCAG" xlink:type="simple">TW</abbrev></bold>
                  </td><td rowspan="1" colspan="2">
                    <bold><abbrev xmlns:xlink="http://www.w3.org/1999/xlink" xlink:title="fore wing length" id="ABBRID0EPCAG" xlink:type="simple">WL</abbrev></bold>
                  </td><td rowspan="1" colspan="1">
                    <bold><abbrev xmlns:xlink="http://www.w3.org/1999/xlink" xlink:title="metatibial length" id="ABBRID0EYCAG" xlink:type="simple">TL</abbrev></bold>
                  </td></tr><tr><td rowspan="2" colspan="1">
                    <italic><tp:taxon-name><tp:taxon-name-part taxon-name-part-type="genus" reg="Togepsylla">Togepsylla</tp:taxon-name-part> <tp:taxon-name-part taxon-name-part-type="species" reg="glutinosae">glutinosae</tp:taxon-name-part></tp:taxon-name></italic>
                  </td><td rowspan="1" colspan="1">4♂♂</td><td rowspan="1" colspan="1">0.34–0.36</td><td rowspan="1" colspan="2">0.36–0.47</td><td rowspan="1" colspan="1">0.65–0.92</td><td rowspan="1" colspan="1">0.32–0.35</td><td rowspan="1" colspan="2">1.00–1.08</td><td rowspan="1" colspan="1">0.40–0.45</td></tr><tr><td rowspan="1" colspan="1">2♀♀</td><td rowspan="1" colspan="1">0.36–0.38</td><td rowspan="1" colspan="2">0.40–0.48</td><td rowspan="1" colspan="1">1.04–1.06</td><td rowspan="1" colspan="1">0.38–0.39</td><td rowspan="1" colspan="2">1.23–1.24</td><td rowspan="1" colspan="1">0.46–0.48</td></tr><tr><td rowspan="2" colspan="1">
                    <italic><tp:taxon-name><tp:taxon-name-part taxon-name-part-type="genus" reg="Togepsylla">Togepsylla</tp:taxon-name-part> <tp:taxon-name-part taxon-name-part-type="species" reg="matsumurana">matsumurana</tp:taxon-name-part></tp:taxon-name></italic>
                  </td><td rowspan="1" colspan="1">4♂♂</td><td rowspan="1" colspan="1">0.42–0.44</td><td rowspan="1" colspan="2">0.71–0.76</td><td rowspan="1" colspan="1">0.80–0.88</td><td rowspan="1" colspan="1">0.49–0.50</td><td rowspan="1" colspan="2">1.84–1.92</td><td rowspan="1" colspan="1">0.70–0.72</td></tr><tr><td rowspan="1" colspan="1">4♀♀</td><td rowspan="1" colspan="1">0.44–0.46</td><td rowspan="1" colspan="2">0.65–0.73</td><td rowspan="1" colspan="1">0.83–0.95</td><td rowspan="1" colspan="1">0.52–0.56</td><td rowspan="1" colspan="2">2.10–2.23</td><td rowspan="1" colspan="1">0.59–0.67</td></tr><tr><td rowspan="2" colspan="1">
                    <italic><tp:taxon-name><tp:taxon-name-part taxon-name-part-type="genus" reg="Togepsylla">Togepsylla</tp:taxon-name-part> <tp:taxon-name-part taxon-name-part-type="species" reg="takahashii">takahashii</tp:taxon-name-part></tp:taxon-name></italic>
                  </td><td rowspan="1" colspan="1">4♂♂</td><td rowspan="1" colspan="1">0.36–0.38</td><td rowspan="1" colspan="2">0.87–0.92</td><td rowspan="1" colspan="1">1.37–1.54</td><td rowspan="1" colspan="1">0.36–0.38</td><td rowspan="1" colspan="2">1.38–1.41</td><td rowspan="1" colspan="1">0.56–0.59</td></tr><tr><td rowspan="1" colspan="1">3♀♀</td><td rowspan="1" colspan="1">0.39–0.41</td><td rowspan="1" colspan="2">0.92–0.96</td><td rowspan="1" colspan="1">1.47–1.58</td><td rowspan="1" colspan="1">0.42–0.44</td><td rowspan="1" colspan="2">1.53–1.62</td><td rowspan="1" colspan="1">0.67–0.69</td></tr><tr><td rowspan="2" colspan="1">
                    <italic><tp:taxon-name><tp:taxon-name-part taxon-name-part-type="genus" reg="Togepsylla">Togepsylla</tp:taxon-name-part> <tp:taxon-name-part taxon-name-part-type="species" reg="tibetana">tibetana</tp:taxon-name-part></tp:taxon-name></italic>
                  </td><td rowspan="1" colspan="1">4♂♂</td><td rowspan="1" colspan="1">0.42–0.43</td><td rowspan="1" colspan="2">0.77–0.80</td><td rowspan="1" colspan="1">0.74–0.81</td><td rowspan="1" colspan="1">0.40–0.48</td><td rowspan="1" colspan="2">1.80–2.01</td><td rowspan="1" colspan="1">0.64–0.72</td></tr><tr><td rowspan="1" colspan="1">4♀♀</td><td rowspan="1" colspan="1">0.42–0.44</td><td rowspan="1" colspan="2">0.71–0.85</td><td rowspan="1" colspan="1">0.83–0.88</td><td rowspan="1" colspan="1">0.45–0.48</td><td rowspan="1" colspan="2">1.98–2.20</td><td rowspan="1" colspan="1">0.60–0.64</td></tr><tr><td rowspan="1" colspan="2">
                    <bold>Fifth instar immatures</bold>
                  </td><td rowspan="1" colspan="2">
                    <bold><abbrev xmlns:xlink="http://www.w3.org/1999/xlink" xlink:title="total body length" id="ABBRID0EUKAG" xlink:type="simple">BL</abbrev></bold>
                  </td><td rowspan="1" colspan="2">
                    <bold><abbrev xmlns:xlink="http://www.w3.org/1999/xlink" xlink:title="antennal length" id="ABBRID0E4KAG" xlink:type="simple">AL</abbrev></bold>
                  </td><td rowspan="1" colspan="2">
                    <bold><abbrev xmlns:xlink="http://www.w3.org/1999/xlink" xlink:title="head width" id="ABBRID0EGLAG" xlink:type="simple">HW</abbrev></bold>
                  </td><td rowspan="1" colspan="2">
                    <bold><abbrev xmlns:xlink="http://www.w3.org/1999/xlink" xlink:title="fore wing pad length" id="ABBRID0EPLAG" xlink:type="simple">FL</abbrev></bold>
                  </td></tr><tr><td rowspan="1" colspan="1">
                    <italic><tp:taxon-name><tp:taxon-name-part taxon-name-part-type="genus" reg="Togepsylla">Togepsylla</tp:taxon-name-part> <tp:taxon-name-part taxon-name-part-type="species" reg="glutinosae">glutinosae</tp:taxon-name-part></tp:taxon-name></italic>
                  </td><td rowspan="1" colspan="1">n = 5</td><td rowspan="1" colspan="2">0.89–0.99</td><td rowspan="1" colspan="2">0.34–0.38</td><td rowspan="1" colspan="2">0.29–0.33</td><td rowspan="1" colspan="2">0.30–0.35</td></tr><tr><td rowspan="1" colspan="1">
                    <italic><tp:taxon-name><tp:taxon-name-part taxon-name-part-type="genus" reg="Togepsylla">Togepsylla</tp:taxon-name-part> <tp:taxon-name-part taxon-name-part-type="species" reg="matsumurana">matsumurana</tp:taxon-name-part></tp:taxon-name></italic>
                  </td><td rowspan="1" colspan="1">n = 2</td><td rowspan="1" colspan="2">1.14–1.30</td><td rowspan="1" colspan="2">0.38–0.47</td><td rowspan="1" colspan="2">0.35–0.42</td><td rowspan="1" colspan="2">0.42–0.51</td></tr><tr><td rowspan="1" colspan="1">
                    <italic><tp:taxon-name><tp:taxon-name-part taxon-name-part-type="genus" reg="Togepsylla">Togepsylla</tp:taxon-name-part> <tp:taxon-name-part taxon-name-part-type="species" reg="takahashii">takahashii</tp:taxon-name-part></tp:taxon-name></italic>
                  </td><td rowspan="1" colspan="1">n = 5</td><td rowspan="1" colspan="2">1.32–1.46</td><td rowspan="1" colspan="2">0.56–0.61</td><td rowspan="1" colspan="2">0.40–0.41</td><td rowspan="1" colspan="2">0.46–0.52</td></tr></tbody></table></table-wrap><p>Mesoscutum with four pairs of prickly setae. Metatibia with three short rows of thick setae, lacking a tightly packed row of short setae on the dorsum (Fig. <xref ref-type="fig" rid="F3">13</xref>). Apex of metabasitarsus with only one pair of simple setae (Fig. <xref ref-type="fig" rid="F3">13</xref>). Pulvilli broadly rounded (Fig. <xref ref-type="fig" rid="F3">13</xref>). Fore wing cell cu<sub>1</sub> tallest in apical 1/3, with vein Cu<sub>1a</sub> abruptly curved at the point; vein M<sub>3+4</sub> completely decorated with setae; surface spinules absent; fields of radular spinules relatively large (Fig. <xref ref-type="fig" rid="F2">9</xref>).</p><p>Pore fields on abdominal ventrum small oval; pores loosely packed (Fig. <xref ref-type="fig" rid="F3">16</xref>).</p><p>Male terminalia: Proctiger slightly curved backwards (Fig. <xref ref-type="fig" rid="F4">19</xref>). Paramere small lamellar; apical half of anterior margin with a thin lobe stretching inwards; anterior margin of basal 1/3 emarginated; two long and thick setae present on inner surface, near the anterior margin; inner surface with a curved ridge decorated with thick setae on apical half (Figs <xref ref-type="fig" rid="F4">19–21</xref>). Aedeagus with a few tiny spines on the dorsum (Fig. <xref ref-type="fig" rid="F4">19</xref>). Base of subgenital plate with a small cluster of setae (Fig. <xref ref-type="fig" rid="F4">19</xref>).</p><p>Female terminalia (Fig. <xref ref-type="fig" rid="F5">29</xref>): Oblong in overall shape. Base of proctiger slight raised, anus partly sunken; dorsal view of proctiger constricted at apical 1/3; apical process with small amounts of tiny setae. Subgenital plate lacking tip, with sparse setae on ventral surface.</p><p>
            <bold><italic>Fifth instar immature.</italic></bold> Body dorsum strongly sclerotized, ventrum weakly sclerotized. Dorsum of head, thorax and abdomen with symmetrical truncate sectasetae varying in size, mixed with a few simple setae (Fig. <xref ref-type="fig" rid="F6">33</xref>); dorsum and margin of wing pads with roughly symmetrical truncate sectasetae (Fig. <xref ref-type="fig" rid="F6">35</xref>). Antennae 7-segmented, apices of segments 4-6 each with one single rhinarium, segments 3-6 each with one single truncate sectaseta (Fig. <xref ref-type="fig" rid="F6">34</xref>). Compound eyes with 2+2 ocular truncate sectasetae, postocular truncate sectasetae present in 2+2 (Fig. <xref ref-type="fig" rid="F6">33</xref>). Fore wing pad with two pores on dorsum (Fig. <xref ref-type="fig" rid="F6">35</xref>). Tarsal pulvilli broad and rounded (Fig. <xref ref-type="fig" rid="F6">36</xref>). Abdominal ventrum with four pairs of spiracles surrounded by peritremes partly fused with central sclerites. Abdominal apex produced as a pair of rounded bulges (Fig. <xref ref-type="fig" rid="F6">37</xref>). Circum anal pore field present in between the bulges, both outer and inner ring consisting of neat single row of oval pores (Fig. <xref ref-type="fig" rid="F6">37</xref>).</p><fig id="F1" position="float" orientation="portrait"><label>Figure 1–8.</label><caption><p>Head and antennae of <italic><tp:taxon-name><tp:taxon-name-part taxon-name-part-type="genus" reg="Togepsylla">Togepsylla</tp:taxon-name-part></tp:taxon-name></italic> spp. <bold>1, 5</bold> <italic><tp:taxon-name><tp:taxon-name-part taxon-name-part-type="genus" reg="Togepsylla">Togepsylla</tp:taxon-name-part> <tp:taxon-name-part taxon-name-part-type="species" reg="glutinosae">glutinosae</tp:taxon-name-part></tp:taxon-name></italic> sp. n. <bold>2, 6</bold> <italic><tp:taxon-name><tp:taxon-name-part taxon-name-part-type="genus" reg="Togepsylla">Togepsylla</tp:taxon-name-part> <tp:taxon-name-part taxon-name-part-type="species" reg="matsumurana">matsumurana</tp:taxon-name-part></tp:taxon-name></italic> <bold>3, 7</bold> <italic><tp:taxon-name><tp:taxon-name-part taxon-name-part-type="genus" reg="Togepsylla">Togepsylla</tp:taxon-name-part> <tp:taxon-name-part taxon-name-part-type="species" reg="takahashii">takahashii</tp:taxon-name-part></tp:taxon-name></italic> <bold>4, 8</bold><italic><tp:taxon-name><tp:taxon-name-part taxon-name-part-type="genus" reg="Togepsylla">Togepsylla</tp:taxon-name-part> <tp:taxon-name-part taxon-name-part-type="species" reg="tibetana">tibetana</tp:taxon-name-part></tp:taxon-name></italic> <bold>1–4</bold> Head <bold>5–8</bold> Antenna. Scale bar: 0.2 mm.</p></caption><graphic xmlns:xlink="http://www.w3.org/1999/xlink" xlink:href="zookeys-716-063-g001.jpg" position="float" orientation="portrait" xlink:type="simple" id="oo_170662.jpg"/></fig><fig id="F2" position="float" orientation="portrait"><label>Figure 9–12.</label><caption><p>Fore wing of <italic><tp:taxon-name><tp:taxon-name-part taxon-name-part-type="genus" reg="Togepsylla">Togepsylla</tp:taxon-name-part></tp:taxon-name></italic> spp. <bold>9</bold> <italic><tp:taxon-name><tp:taxon-name-part taxon-name-part-type="genus" reg="Togepsylla">Togepsylla</tp:taxon-name-part> <tp:taxon-name-part taxon-name-part-type="species" reg="glutinosae">glutinosae</tp:taxon-name-part></tp:taxon-name></italic> sp. n. <bold>10</bold> <italic><tp:taxon-name><tp:taxon-name-part taxon-name-part-type="genus" reg="Togepsylla">Togepsylla</tp:taxon-name-part> <tp:taxon-name-part taxon-name-part-type="species" reg="matsumurana">matsumurana</tp:taxon-name-part></tp:taxon-name></italic> <bold>11</bold> <italic><tp:taxon-name><tp:taxon-name-part taxon-name-part-type="genus" reg="Togepsylla">Togepsylla</tp:taxon-name-part> <tp:taxon-name-part taxon-name-part-type="species" reg="takahashii">takahashii</tp:taxon-name-part></tp:taxon-name></italic> <bold>12</bold> <italic><tp:taxon-name><tp:taxon-name-part taxon-name-part-type="genus" reg="Togepsylla">Togepsylla</tp:taxon-name-part> <tp:taxon-name-part taxon-name-part-type="species" reg="tibetana">tibetana</tp:taxon-name-part></tp:taxon-name></italic>. Scale bar: 0.5 mm.</p></caption><graphic xmlns:xlink="http://www.w3.org/1999/xlink" xlink:href="zookeys-716-063-g002.jpg" position="float" orientation="portrait" xlink:type="simple" id="oo_170663.jpg"/></fig><fig id="F3" position="float" orientation="portrait"><label>Figure 13–18.</label><caption><p>Hind legs and wax-secreting fields of <italic><tp:taxon-name><tp:taxon-name-part taxon-name-part-type="genus" reg="Togepsylla">Togepsylla</tp:taxon-name-part></tp:taxon-name></italic> spp. <bold>13, 16</bold> <italic><tp:taxon-name><tp:taxon-name-part taxon-name-part-type="genus" reg="Togepsylla">Togepsylla</tp:taxon-name-part> <tp:taxon-name-part taxon-name-part-type="species" reg="glutinosae">glutinosae</tp:taxon-name-part></tp:taxon-name></italic> sp. n.; <bold>14, 17</bold> <italic><tp:taxon-name><tp:taxon-name-part taxon-name-part-type="genus" reg="Togepsylla">Togepsylla</tp:taxon-name-part> <tp:taxon-name-part taxon-name-part-type="species" reg="matsumurana">matsumurana</tp:taxon-name-part></tp:taxon-name></italic> <bold>15, 18</bold> <italic><tp:taxon-name><tp:taxon-name-part taxon-name-part-type="genus" reg="Togepsylla">Togepsylla</tp:taxon-name-part> <tp:taxon-name-part taxon-name-part-type="species" reg="takahashii">takahashii</tp:taxon-name-part></tp:taxon-name></italic> <bold>13–15</bold> Metafemora and tibia <bold>16–18</bold> Wax-secreting fields on lateral aspect of sternites of abdominal segments IV–VI. Scale bar: 0.2 mm.</p></caption><graphic xmlns:xlink="http://www.w3.org/1999/xlink" xlink:href="zookeys-716-063-g003.jpg" position="float" orientation="portrait" xlink:type="simple" id="oo_170664.jpg"/></fig></tp:treatment-sec><tp:treatment-sec sec-type="material" id="SECID0E6XAG"><title>Material examined.</title><p>Holotype: ♂, CHINA: Hainan, Danzhou, Nada, 131 m, <named-content xmlns:xlink="http://www.w3.org/1999/xlink" content-type="dwc:verbatimCoordinates" xlink:type="simple"><named-content content-type="geo-json" specific-use="{&#34;type&#34;:&#34;Point&#34;,&#34;coordinates&#34;:[109.518083,19.514633]}" id="NCID0EIYAG" xlink:type="simple">19°30.878'N, 109°31.085'E</named-content></named-content>, ex <italic><tp:taxon-name><tp:taxon-name-part taxon-name-part-type="genus" reg="Litsea">Litsea</tp:taxon-name-part> <tp:taxon-name-part taxon-name-part-type="species" reg="glutinosa">glutinosa</tp:taxon-name-part></tp:taxon-name></italic>, 12.iv.2016, Xinyu Luo (<named-content xmlns:xlink="http://www.w3.org/1999/xlink" content-type="dwc:institutional_code" xlink:type="simple">CAU</named-content>). Paratypes: 10 ♂, 12 ♀, 15 immatures, same data as holotype (<named-content xmlns:xlink="http://www.w3.org/1999/xlink" content-type="dwc:institutional_code" xlink:type="simple">CAU</named-content>).</p></tp:treatment-sec><tp:treatment-sec sec-type="host" id="SECID0ECZAG"><title>Host plant.</title><p>
            <italic><tp:taxon-name><tp:taxon-name-part taxon-name-part-type="genus" reg="Litsea">Litsea</tp:taxon-name-part> <tp:taxon-name-part taxon-name-part-type="species" reg="glutinosa">glutinosa</tp:taxon-name-part></tp:taxon-name></italic> (Lour.) C. B. Rob. (<tp:taxon-name><tp:taxon-name-part taxon-name-part-type="family">Lauraceae</tp:taxon-name-part></tp:taxon-name>)</p></tp:treatment-sec><tp:treatment-sec sec-type="distribution" id="SECID0EYZAG"><title>Distribution.</title><p>
            <bold>China</bold>: Hainan.</p></tp:treatment-sec><tp:treatment-sec sec-type="etymology" id="SECID0EA1AG"><title>Etymology.</title><p>Named after the scientific name of the host plant.</p></tp:treatment-sec><tp:treatment-sec sec-type="biology" id="SECID0EF1AG"><title>Biology.</title><p>Based on a brief observation in the field, this species was found free living, both immatures and adults are sparsely scattered across the abaxial surface of leaves (no preference for young leaves or shoots is displayed). The immatures do not induce any form of gall or leaf rolling, and from the sectasetae on body margin they produce wax threads of varying lengths, of which the ones from the terminal bulges of abdomen are longest (Fig. <xref ref-type="fig" rid="F13">65</xref>).</p></tp:treatment-sec><tp:treatment-sec><!--Section generated to contain objects referenced in tp:taxon-treatment.--><fig id="F4" position="float" orientation="portrait"><label>Figure 19–28.</label><caption><p>Male terminalia of <italic><tp:taxon-name><tp:taxon-name-part taxon-name-part-type="genus" reg="Togepsylla">Togepsylla</tp:taxon-name-part></tp:taxon-name></italic> spp. <bold>19–21</bold> <italic><tp:taxon-name><tp:taxon-name-part taxon-name-part-type="genus" reg="Togepsylla">Togepsylla</tp:taxon-name-part> <tp:taxon-name-part taxon-name-part-type="species" reg="glutinosae">glutinosae</tp:taxon-name-part></tp:taxon-name></italic> sp. n. <bold>22–24</bold> <italic><tp:taxon-name><tp:taxon-name-part taxon-name-part-type="genus" reg="Togepsylla">Togepsylla</tp:taxon-name-part> <tp:taxon-name-part taxon-name-part-type="species" reg="matsumurana">matsumurana</tp:taxon-name-part></tp:taxon-name></italic> <bold>25, 26</bold> <italic><tp:taxon-name><tp:taxon-name-part taxon-name-part-type="genus" reg="Togepsylla">Togepsylla</tp:taxon-name-part> <tp:taxon-name-part taxon-name-part-type="species" reg="takahashii">takahashii</tp:taxon-name-part></tp:taxon-name></italic> <bold>27, 28</bold> <italic><tp:taxon-name><tp:taxon-name-part taxon-name-part-type="genus" reg="Togepsylla">Togepsylla</tp:taxon-name-part> <tp:taxon-name-part taxon-name-part-type="species" reg="tibetana">tibetana</tp:taxon-name-part></tp:taxon-name></italic> <bold>19, 22, 25, 27</bold> Male terminalia, in profile <bold>20, 23, 26, 28</bold> Paramere, inner surface <bold>21</bold> Paramere, posterior view <bold>24</bold>. Apical half of aedeagus. Scale bar: 0.2 mm.</p></caption><graphic xmlns:xlink="http://www.w3.org/1999/xlink" xlink:href="zookeys-716-063-g004.jpg" position="float" orientation="portrait" xlink:type="simple" id="oo_170665.jpg"/></fig><fig id="F5" position="float" orientation="portrait"><label>Figure 29–32.</label><caption><p>Female terminalia of <italic><tp:taxon-name><tp:taxon-name-part taxon-name-part-type="genus" reg="Togepsylla">Togepsylla</tp:taxon-name-part></tp:taxon-name></italic> spp. <bold>A</bold> <italic><tp:taxon-name><tp:taxon-name-part taxon-name-part-type="genus" reg="Togepsylla">Togepsylla</tp:taxon-name-part> <tp:taxon-name-part taxon-name-part-type="species" reg="glutinosae">glutinosae</tp:taxon-name-part></tp:taxon-name></italic> sp. n. <bold>B</bold> <italic><tp:taxon-name><tp:taxon-name-part taxon-name-part-type="genus" reg="Togepsylla">Togepsylla</tp:taxon-name-part> <tp:taxon-name-part taxon-name-part-type="species" reg="matsumurana">matsumurana</tp:taxon-name-part></tp:taxon-name></italic> <bold>C</bold> <italic><tp:taxon-name><tp:taxon-name-part taxon-name-part-type="genus" reg="Togepsylla">Togepsylla</tp:taxon-name-part> <tp:taxon-name-part taxon-name-part-type="species" reg="takahashii">takahashii</tp:taxon-name-part></tp:taxon-name></italic> <bold>D</bold> <italic><tp:taxon-name><tp:taxon-name-part taxon-name-part-type="genus" reg="Togepsylla">Togepsylla</tp:taxon-name-part> <tp:taxon-name-part taxon-name-part-type="species" reg="tibetana">tibetana</tp:taxon-name-part></tp:taxon-name></italic>. Scale bar: 0.2 mm.</p></caption><graphic xmlns:xlink="http://www.w3.org/1999/xlink" xlink:href="zookeys-716-063-g005.jpg" position="float" orientation="portrait" xlink:type="simple" id="oo_170666.jpg"/></fig><fig id="F6" position="float" orientation="portrait"><label>Figure 33–42.</label><caption><p>Fifth instar immature of <italic><tp:taxon-name><tp:taxon-name-part taxon-name-part-type="genus" reg="Togepsylla">Togepsylla</tp:taxon-name-part></tp:taxon-name></italic> spp. <bold>33–37</bold> <italic><tp:taxon-name><tp:taxon-name-part taxon-name-part-type="genus" reg="Togepsylla">Togepsylla</tp:taxon-name-part> <tp:taxon-name-part taxon-name-part-type="species" reg="glutinosae">glutinosae</tp:taxon-name-part></tp:taxon-name></italic> sp. n. <bold>38–42</bold> <italic><tp:taxon-name><tp:taxon-name-part taxon-name-part-type="genus" reg="Togepsylla">Togepsylla</tp:taxon-name-part> <tp:taxon-name-part taxon-name-part-type="species" reg="takahashii">takahashii</tp:taxon-name-part></tp:taxon-name></italic> <bold>33, 38</bold> Half of head, dorsal view <bold>34, 39</bold> Antenna, dorsal view <bold>35, 40</bold> Wing pads, dorsal view <bold>36</bold> Claws, showing pulvilli and apical setae of tarsus <bold>37</bold> Circum anal ring, ventral view <bold>41</bold> Claws, showing pulvilli <bold>42</bold> Circum anal ring, dorsal view on the left half, ventral view on the right half. Scale bar: 0.2 mm (<bold>33–35, 37, 38–40, 42</bold>), 0.05 mm (<bold>36, 41</bold>).</p></caption><graphic xmlns:xlink="http://www.w3.org/1999/xlink" xlink:href="zookeys-716-063-g006.jpg" position="float" orientation="portrait" xlink:type="simple" id="oo_170667.jpg"/></fig><fig id="F13" position="float" orientation="portrait"><label>Figure 64–67.</label><caption><p>Habitus, showing difference in the ways that hind legs are held. <bold>64</bold> <italic><tp:taxon-name><tp:taxon-name-part taxon-name-part-type="genus" reg="Togepsylla">Togepsylla</tp:taxon-name-part> <tp:taxon-name-part taxon-name-part-type="species" reg="glutinosae">glutinosae</tp:taxon-name-part></tp:taxon-name></italic> sp. n., adult <bold>65</bold> <italic><tp:taxon-name><tp:taxon-name-part taxon-name-part-type="genus" reg="Togepsylla">Togepsylla</tp:taxon-name-part> <tp:taxon-name-part taxon-name-part-type="species" reg="glutinosae">glutinosae</tp:taxon-name-part></tp:taxon-name></italic> sp. n., immature <bold>66</bold> <italic><tp:taxon-name><tp:taxon-name-part taxon-name-part-type="genus" reg="Trioza">Trioza</tp:taxon-name-part> <tp:taxon-name-part taxon-name-part-type="species" reg="urticae">urticae</tp:taxon-name-part></tp:taxon-name></italic> (Linnaeus), adult <bold>67</bold> <italic><tp:taxon-name><tp:taxon-name-part taxon-name-part-type="genus" reg="Cyamophila">Cyamophila</tp:taxon-name-part> <tp:taxon-name-part taxon-name-part-type="species" reg="hexastigma">hexastigma</tp:taxon-name-part></tp:taxon-name></italic> (Horvath), adult.</p></caption><graphic xmlns:xlink="http://www.w3.org/1999/xlink" xlink:href="zookeys-716-063-g013.jpg" position="float" orientation="portrait" xlink:type="simple" id="oo_170674.jpg"/></fig></tp:treatment-sec></tp:taxon-treatment>
