# Supplementary material for: Half-jumping plant lice – a taxonomic revision of the distinctive psyllid genus Togepsylla Kuwayama with a reassessment of morphology (Hemiptera, Psylloidea)
Source: Zookeys. 2017 Nov 27;(716):63–93. doi: 10.3897/zookeys.716.13916 (PMC5740473; doi:10.3897/zookeys.716.13916)
Supplement: XML Treatment for Togepsylla matsumurana [file zookeys.716.13916-treatment3.xml]

<!DOCTYPE tp:taxon-treatment
  PUBLIC "-//TaxonX//DTD Taxonomic Treatment Publishing DTD v0 20100105//EN" "tax-treatment-NSO.dtd">
<tp:taxon-treatment xmlns:tp="http://www.plazi.org/taxpub"><tp:treatment-meta><kwd-group><label>Taxon classification</label><kwd><named-content xmlns:xlink="http://www.w3.org/1999/xlink" content-type="kingdom">Animalia</named-content></kwd><kwd><named-content xmlns:xlink="http://www.w3.org/1999/xlink" content-type="order">Hemiptera</named-content></kwd><kwd><named-content xmlns:xlink="http://www.w3.org/1999/xlink" content-type="family">Psylloidea</named-content></kwd></kwd-group><mixed-citation publication-type="journal"><person-group><name><surname>Luo</surname><given-names>Xinyu</given-names></name><name><surname>Cai</surname><given-names>Wanzhi</given-names></name><name><surname>Qiao</surname><given-names>Gexia</given-names></name></person-group><article-title>Half-jumping plant lice – a taxonomic revision of the distinctive psyllid genus <italic><tp:taxon-name><tp:taxon-name-part taxon-name-part-type="genus" reg="Togepsylla">Togepsylla</tp:taxon-name-part></tp:taxon-name></italic> Kuwayama with a reassessment of morphology (<tp:taxon-name><tp:taxon-name-part taxon-name-part-type="order">Hemiptera</tp:taxon-name-part></tp:taxon-name>, <tp:taxon-name><tp:taxon-name-part taxon-name-part-type="superfamily">Psylloidea</tp:taxon-name-part></tp:taxon-name>)</article-title><source>Zookeys</source><day>27</day><month>11</month><year>2017</year><volume>2017</volume><issue>716</issue><fpage>63</fpage><lpage>93</lpage><pub-id pub-id-type="doi">10.3897/zookeys.716.13916</pub-id></mixed-citation></tp:treatment-meta><tp:nomenclature><tp:taxon-name>
            <tp:taxon-name-part taxon-name-part-type="genus" reg="Togepsylla">Togepsylla</tp:taxon-name-part>
            <tp:taxon-name-part taxon-name-part-type="species" reg="matsumurana">matsumurana</tp:taxon-name-part>
          </tp:taxon-name><tp:taxon-authority>Kuwayama, 1949</tp:taxon-authority><xref ref-type="fig" rid="F1">Figs 2</xref><xref ref-type="fig" rid="F1">, 6</xref><xref ref-type="fig" rid="F2">, 10</xref><xref ref-type="fig" rid="F3">, 14</xref><xref ref-type="fig" rid="F3">, 17</xref><xref ref-type="fig" rid="F4">, 22–24</xref><xref ref-type="fig" rid="F5">, 30</xref><xref ref-type="fig" rid="F7">, 43–46</xref><xref ref-type="fig" rid="F8">, 52</xref><xref ref-type="fig" rid="F12">, 62–63</xref><!--PageBreak--><!--PageBreak--><tp:nomenclature-citation-list><tp:nomenclature-citation><tp:taxon-name>
                <tp:taxon-name-part taxon-name-part-type="genus" reg="Togepsylla">Togepsylla</tp:taxon-name-part> <tp:taxon-name-part taxon-name-part-type="species" reg="matsumurana">matsumurana</tp:taxon-name-part></tp:taxon-name><comment>Kuwayama, 1949: 48; <xref ref-type="bibr" rid="B30">Miyatake 1970</xref>: 1; <xref ref-type="bibr" rid="B41">Yang 1984</xref>: 192.</comment></tp:nomenclature-citation><tp:nomenclature-citation><tp:taxon-name>
                <tp:taxon-name-part taxon-name-part-type="genus" reg="Togepsylla">Togepsylla</tp:taxon-name-part> <tp:taxon-name-part taxon-name-part-type="species" reg="matsumurai">matsumurai</tp:taxon-name-part></tp:taxon-name><comment>Kuwayama: <xref ref-type="bibr" rid="B31">Miyatake 1981</xref>: 52. Misspelling.</comment></tp:nomenclature-citation><tp:nomenclature-citation><tp:taxon-name>
                <tp:taxon-name-part taxon-name-part-type="genus" reg="Hemipteripsylla">Hemipteripsylla</tp:taxon-name-part> <tp:taxon-name-part taxon-name-part-type="species" reg="matsumurana">matsumurana</tp:taxon-name-part></tp:taxon-name><comment>(Kuwayama): <xref ref-type="bibr" rid="B40">Yang and Li 1981</xref>: 182; <xref ref-type="bibr" rid="B20">Li 2011</xref>: 212.</comment></tp:nomenclature-citation><tp:nomenclature-citation><tp:taxon-name>
                <tp:taxon-name-part taxon-name-part-type="genus" reg="Togepsylla">Togepsylla</tp:taxon-name-part> <tp:taxon-name-part taxon-name-part-type="species" reg="zheana">zheana</tp:taxon-name-part></tp:taxon-name><comment>Yang, 1995: 109. Synonymized by <xref ref-type="bibr" rid="B20">Li 2011</xref>: 212.</comment></tp:nomenclature-citation></tp:nomenclature-citation-list></tp:nomenclature><tp:treatment-sec sec-type="diagnosis" id="SECID0EK6AG"><title>Diagnosis.</title><p>Dorsum of head and thorax brown with large areas of brown patterns. Antennal segments VI and VIII each with two additional rhinaria (Fig. <xref ref-type="fig" rid="F1">6</xref>). Paramere with a small area of netlike grains on inner surface (Fig. <xref ref-type="fig" rid="F4">23</xref>). Apical 1/3 of female proctiger strongly curved upwards (Fig. <xref ref-type="fig" rid="F5">30</xref>).</p></tp:treatment-sec><tp:treatment-sec sec-type="redescription" id="SECID0E36AG"><title>Redescription.</title><p>
            <bold><italic>Adult coloration.</italic></bold> Head yellow, vertex with brown patterns. Long and thick setae on dorsum black. Compound eyes light brown. Ocelli yellow. Antennae yellow, segments I-II light brown, apices of segments III, IV, VI, VIII black, segments IX-X entirely black. Thoracic dorsum brown, except for bases of setae which are yellow. Thoracic pleurites light brown. Legs yellow, with apical half of femora light brown, apex of tibiae brown. Fore wing membrane hyaline and colorless; R<sub>1</sub>, apices of Rs and M<sub>1+2</sub> black (Fig. <xref ref-type="fig" rid="F2">10</xref>). Abdominal tergites of segments 1-5 black, sternites brown. Male proctiger brown. Female terminalia yellow.</p><p>Structures: Setae on dorsum of body relatively short (Table <xref ref-type="table" rid="T1">1</xref>) and based on smooth projections. Vertex with a pair of small foveae between median-posterior tubercle and lateral ocelli (Fig. <xref ref-type="fig" rid="F1">2</xref>). A pair of small tubercles present above toruli (Fig. <xref ref-type="fig" rid="F1">2</xref>). Genal tubercles strongly protruding (Fig. <xref ref-type="fig" rid="F1">2</xref>). Antennal segments IV-IX each with a single rhinarium on apex, segment IV with one, segments VI and VIII each with two extra rhinaria; rhinaria without horn-shaped projection; proximally based terminal seta slightly longer than the distally based one (Fig. <xref ref-type="fig" rid="F1">6</xref>).</p><p>Mesoscutum with 5 pairs of prickly setae (Fig. <xref ref-type="fig" rid="F8">52</xref>). Metatibia with one row of thick setae ventrally, and with a tightly packed row of long setae on the dorsum (Fig. <xref ref-type="fig" rid="F3">14</xref>). Pulvilli narrow (Fig. <xref ref-type="fig" rid="F3">14</xref>). Fore wing with broad cell r<sub>1</sub>, cell cu<sub>1</sub> tallest in the middle; vein M<sub>3+4</sub> without seta; surface spinules rather minute, widely spread across a relatively small area in distal cells; fields of radular spinules relatively large (Fig. <xref ref-type="fig" rid="F2">10</xref>).</p><p>Pore fields on abdominal ventrum large oval, with pores loosely packed (Fig. <xref ref-type="fig" rid="F3">17</xref>).</p><p>Male terminalia: Proctiger slightly curved backwards apically (Fig. <xref ref-type="fig" rid="F4">22</xref>). Paramere broad lamellar, with rather slender base; anterior margin of apical half emarginated and thin; posterior margin with a basal ridge on outer surface; middle of inner surface with a small area of netlike grains; anterior angle with a few short and thick setae on inner surface; posterior margin with a band of inner-curved short setae on apical 2/3 (Figs <xref ref-type="fig" rid="F4">22</xref>, <xref ref-type="fig" rid="F4">23</xref>). Tip of aedeagus forming an acute small hook, dorsum of aedeagus lacking tiny spines (Fig. <xref ref-type="fig" rid="F4">24</xref>). Subgenital plate with moderately produced dorsal-apical angle, and with a few setae on the base (Fig. <xref ref-type="fig" rid="F4">22</xref>).</p><p>Female terminalia (Fig. <xref ref-type="fig" rid="F5">30</xref>): Short and broad in overall shape. Apical 1/3 of proctiger strongly curved upwards; apical half of proctiger with nearly evenly spaced setae, <!--PageBreak-->and with a row of setae along ventral margin of apical process. Subgenital plate with blunt and retracted apex, ventral surface with sparse setae.</p><p>
            <bold><italic>Fifth instar immature.</italic></bold> Body dorsum firmly sclerotized, with sclerites of thorax and abdomen almost unseparated; body ventrum weakly sclerotized (Fig. <xref ref-type="fig" rid="F7">43</xref>). Dorsum of head, thorax, and abdomen with symmetrical truncate sectasetae varying in size (Fig. <xref ref-type="fig" rid="F7">43</xref>). 1+1 projections present before fore wing pads, sheathing the 2+2 long setae on lateral margins of adult pronotum (Fig. <xref ref-type="fig" rid="F7">43</xref>). Antennae 7-segmented, apices of segments 4-6 each with one single rhinarium; segment 3-6 with truncate sectasetae on dorsum (Fig. <xref ref-type="fig" rid="F7">44</xref>). Compound eyes with 1+1 ocular truncate sectasetae, postocular truncate sectasetae present in 6+6 (Fig. <xref ref-type="fig" rid="F7">43</xref>). Fore wing pad with three pores on dorsum, and with outer margin completely decorated with truncate sectasetae (Fig. <xref ref-type="fig" rid="F7">43</xref>). Tarsal pulvilli narrow (Fig. <xref ref-type="fig" rid="F7">45</xref>). Abdominal ventrum with five pairs of spiracles (Fig. <xref ref-type="fig" rid="F7">43</xref>). Abdominal apex emarginated (Fig. <xref ref-type="fig" rid="F7">46</xref>). Circum anal pore field with both outer and inner ring consisting of neat single row of oval pores (Fig. <xref ref-type="fig" rid="F7">46</xref>).</p><fig id="F4" position="float" orientation="portrait"><label>Figure 19–28.</label><caption><p>Male terminalia of <italic><tp:taxon-name><tp:taxon-name-part taxon-name-part-type="genus" reg="Togepsylla">Togepsylla</tp:taxon-name-part></tp:taxon-name></italic> spp. <bold>19–21</bold> <italic><tp:taxon-name><tp:taxon-name-part taxon-name-part-type="genus" reg="Togepsylla">Togepsylla</tp:taxon-name-part> <tp:taxon-name-part taxon-name-part-type="species" reg="glutinosae">glutinosae</tp:taxon-name-part></tp:taxon-name></italic> sp. n. <bold>22–24</bold> <italic><tp:taxon-name><tp:taxon-name-part taxon-name-part-type="genus" reg="Togepsylla">Togepsylla</tp:taxon-name-part> <tp:taxon-name-part taxon-name-part-type="species" reg="matsumurana">matsumurana</tp:taxon-name-part></tp:taxon-name></italic> <bold>25, 26</bold> <italic><tp:taxon-name><tp:taxon-name-part taxon-name-part-type="genus" reg="Togepsylla">Togepsylla</tp:taxon-name-part> <tp:taxon-name-part taxon-name-part-type="species" reg="takahashii">takahashii</tp:taxon-name-part></tp:taxon-name></italic> <bold>27, 28</bold> <italic><tp:taxon-name><tp:taxon-name-part taxon-name-part-type="genus" reg="Togepsylla">Togepsylla</tp:taxon-name-part> <tp:taxon-name-part taxon-name-part-type="species" reg="tibetana">tibetana</tp:taxon-name-part></tp:taxon-name></italic> <bold>19, 22, 25, 27</bold> Male terminalia, in profile <bold>20, 23, 26, 28</bold> Paramere, inner surface <bold>21</bold> Paramere, posterior view <bold>24</bold>. Apical half of aedeagus. Scale bar: 0.2 mm.</p></caption><graphic xmlns:xlink="http://www.w3.org/1999/xlink" xlink:href="zookeys-716-063-g004.jpg" position="float" orientation="portrait" xlink:type="simple" id="oo_170665.jpg"/></fig><fig id="F5" position="float" orientation="portrait"><label>Figure 29–32.</label><caption><p>Female terminalia of <italic><tp:taxon-name><tp:taxon-name-part taxon-name-part-type="genus" reg="Togepsylla">Togepsylla</tp:taxon-name-part></tp:taxon-name></italic> spp. <bold>A</bold> <italic><tp:taxon-name><tp:taxon-name-part taxon-name-part-type="genus" reg="Togepsylla">Togepsylla</tp:taxon-name-part> <tp:taxon-name-part taxon-name-part-type="species" reg="glutinosae">glutinosae</tp:taxon-name-part></tp:taxon-name></italic> sp. n. <bold>B</bold> <italic><tp:taxon-name><tp:taxon-name-part taxon-name-part-type="genus" reg="Togepsylla">Togepsylla</tp:taxon-name-part> <tp:taxon-name-part taxon-name-part-type="species" reg="matsumurana">matsumurana</tp:taxon-name-part></tp:taxon-name></italic> <bold>C</bold> <italic><tp:taxon-name><tp:taxon-name-part taxon-name-part-type="genus" reg="Togepsylla">Togepsylla</tp:taxon-name-part> <tp:taxon-name-part taxon-name-part-type="species" reg="takahashii">takahashii</tp:taxon-name-part></tp:taxon-name></italic> <bold>D</bold> <italic><tp:taxon-name><tp:taxon-name-part taxon-name-part-type="genus" reg="Togepsylla">Togepsylla</tp:taxon-name-part> <tp:taxon-name-part taxon-name-part-type="species" reg="tibetana">tibetana</tp:taxon-name-part></tp:taxon-name></italic>. Scale bar: 0.2 mm.</p></caption><graphic xmlns:xlink="http://www.w3.org/1999/xlink" xlink:href="zookeys-716-063-g005.jpg" position="float" orientation="portrait" xlink:type="simple" id="oo_170666.jpg"/></fig><fig id="F6" position="float" orientation="portrait"><label>Figure 33–42.</label><caption><p>Fifth instar immature of <italic><tp:taxon-name><tp:taxon-name-part taxon-name-part-type="genus" reg="Togepsylla">Togepsylla</tp:taxon-name-part></tp:taxon-name></italic> spp. <bold>33–37</bold> <italic><tp:taxon-name><tp:taxon-name-part taxon-name-part-type="genus" reg="Togepsylla">Togepsylla</tp:taxon-name-part> <tp:taxon-name-part taxon-name-part-type="species" reg="glutinosae">glutinosae</tp:taxon-name-part></tp:taxon-name></italic> sp. n. <bold>38–42</bold> <italic><tp:taxon-name><tp:taxon-name-part taxon-name-part-type="genus" reg="Togepsylla">Togepsylla</tp:taxon-name-part> <tp:taxon-name-part taxon-name-part-type="species" reg="takahashii">takahashii</tp:taxon-name-part></tp:taxon-name></italic> <bold>33, 38</bold> Half of head, dorsal view <bold>34, 39</bold> Antenna, dorsal view <bold>35, 40</bold> Wing pads, dorsal view <bold>36</bold> Claws, showing pulvilli and apical setae of tarsus <bold>37</bold> Circum anal ring, ventral view <bold>41</bold> Claws, showing pulvilli <bold>42</bold> Circum anal ring, dorsal view on the left half, ventral view on the right half. Scale bar: 0.2 mm (<bold>33–35, 37, 38–40, 42</bold>), 0.05 mm (<bold>36, 41</bold>).</p></caption><graphic xmlns:xlink="http://www.w3.org/1999/xlink" xlink:href="zookeys-716-063-g006.jpg" position="float" orientation="portrait" xlink:type="simple" id="oo_170667.jpg"/></fig></tp:treatment-sec><tp:treatment-sec sec-type="material" id="SECID0EILBG"><title>Material examined.</title><p>CHINA: 2 ♀, Zhejiang, Qingyuan, Baishanzu, 1300-1500 m, ex <italic><tp:taxon-name><tp:taxon-name-part taxon-name-part-type="genus" reg="Litsea">Litsea</tp:taxon-name-part> <tp:taxon-name-part taxon-name-part-type="species" reg="cubeba">cubeba</tp:taxon-name-part></tp:taxon-name></italic>, 24.ix.1993, Hong Wu (<named-content xmlns:xlink="http://www.w3.org/1999/xlink" content-type="dwc:institutional_code" xlink:type="simple">CAU</named-content>) (type series of <italic><tp:taxon-name><tp:taxon-name-part taxon-name-part-type="genus" reg="Togepsylla">Togepsylla</tp:taxon-name-part> <tp:taxon-name-part taxon-name-part-type="species" reg="zheana">zheana</tp:taxon-name-part></tp:taxon-name></italic>); 1 ♂, 2 ♀, Yunnan, Yiliang, Xiaobanchang, 1883 m, <named-content xmlns:xlink="http://www.w3.org/1999/xlink" content-type="dwc:verbatimCoordinates" xlink:type="simple"><named-content content-type="geo-json" specific-use="{&#34;type&#34;:&#34;Point&#34;,&#34;coordinates&#34;:[104.352583,27.803783]}" id="NCID0EMMBG" xlink:type="simple">27°48.227'N, 104°21.155'E</named-content></named-content>, <!--PageBreak-->27.iv.2014, Xinyu Luo (<named-content xmlns:xlink="http://www.w3.org/1999/xlink" content-type="dwc:institutional_code" xlink:type="simple">CAU</named-content>); 2 ♂, 3 ♀, Guangxi, Wuming, Mt. Daming, 1341 m, <named-content xmlns:xlink="http://www.w3.org/1999/xlink" content-type="dwc:verbatimCoordinates" xlink:type="simple"><named-content content-type="geo-json" specific-use="{&#34;type&#34;:&#34;Point&#34;,&#34;coordinates&#34;:[108.434733,23.507017]}" id="NCID0E2MBG" xlink:type="simple">23°30.421'N, 108°26.084'E</named-content></named-content>, 12.v.2014.v.12, Xinyu Luo (<named-content xmlns:xlink="http://www.w3.org/1999/xlink" content-type="dwc:institutional_code" xlink:type="simple">CAU</named-content>). JAPAN: 2 ♂, 2 ♀, 5 fifth instar immatures, Ibaraki Prefecture, Tsuchiura City, Shishisuka, 15 m, <named-content xmlns:xlink="http://www.w3.org/1999/xlink" content-type="dwc:verbatimCoordinates" xlink:type="simple"><named-content content-type="geo-json" specific-use="{&#34;type&#34;:&#34;Point&#34;,&#34;coordinates&#34;:[140.159000,36.080000]}" id="NCID0EINBG" xlink:type="simple"><!--PageBreak-->36°4.8'N, 140°9.54'E</named-content></named-content>, ex <italic><tp:taxon-name><tp:taxon-name-part taxon-name-part-type="genus" reg="Neolitsea">Neolitsea</tp:taxon-name-part> <tp:taxon-name-part taxon-name-part-type="species" reg="sericea">sericea</tp:taxon-name-part></tp:taxon-name></italic>, 29.iv.2004, Hiromitsu Inoue (<abbrev xmlns:xlink="http://www.w3.org/1999/xlink" xlink:title="Hiromitsu Inoue’s personal collection" id="ABBRID0E1NBG" xlink:type="simple">HIC</abbrev>); 3 ♂, 3 ♀, Tochigi Prefecture, Kaminokawa, Kamigo, 65 m, <named-content xmlns:xlink="http://www.w3.org/1999/xlink" content-type="dwc:verbatimCoordinates" xlink:type="simple"><named-content content-type="geo-json" specific-use="{&#34;type&#34;:&#34;Point&#34;,&#34;coordinates&#34;:[139.933000,36.440000]}" id="NCID0EBOBG" xlink:type="simple">36°26.4'N, 139°55.98'E</named-content></named-content>, ex <italic><tp:taxon-name><tp:taxon-name-part taxon-name-part-type="genus" reg="Neolitsea">Neolitsea</tp:taxon-name-part> <tp:taxon-name-part taxon-name-part-type="species" reg="sericea">sericea</tp:taxon-name-part></tp:taxon-name></italic>, 24.iii.2015, Rikio Sonobe (<abbrev xmlns:xlink="http://www.w3.org/1999/xlink" xlink:title="Hiromitsu Inoue’s personal collection" id="ABBRID0EROBG" xlink:type="simple">HIC</abbrev>); 1 ♂, 1 ♀, Fukuoka Prefecture, Mt. Hiko, 26.iv.2001, Hiromitsu Inoue (<abbrev xmlns:xlink="http://www.w3.org/1999/xlink" xlink:title="Hiromitsu Inoue’s personal collection" id="ABBRID0EVOBG" xlink:type="simple">HIC</abbrev>).</p></tp:treatment-sec><tp:treatment-sec sec-type="host" id="SECID0EZOBG"><title>Host plant.</title><p>
            <italic><tp:taxon-name><tp:taxon-name-part taxon-name-part-type="genus" reg="Litsea">Litsea</tp:taxon-name-part> <tp:taxon-name-part taxon-name-part-type="species" reg="cubeba">cubeba</tp:taxon-name-part></tp:taxon-name></italic> (Lour.) Pers. (<xref ref-type="bibr" rid="B39">Yang 1995</xref>), <italic><tp:taxon-name><tp:taxon-name-part taxon-name-part-type="genus" reg="Lindera">Lindera</tp:taxon-name-part> <tp:taxon-name-part taxon-name-part-type="species" reg="erythrocarpa">erythrocarpa</tp:taxon-name-part></tp:taxon-name></italic> Makino, <italic><tp:taxon-name><tp:taxon-name-part taxon-name-part-type="genus" reg="Lindera">Lindera</tp:taxon-name-part> <tp:taxon-name-part taxon-name-part-type="species" reg="glauca">glauca</tp:taxon-name-part></tp:taxon-name></italic> (Zieb. et Zucc.) Bl (<xref ref-type="bibr" rid="B30">Miyatake 1970</xref>), <italic><tp:taxon-name><tp:taxon-name-part taxon-name-part-type="genus" reg="Lindera">Lindera</tp:taxon-name-part></tp:taxon-name></italic> sp. (<xref ref-type="bibr" rid="B31">Miyatake 1981</xref>), <italic><tp:taxon-name><tp:taxon-name-part taxon-name-part-type="genus" reg="Neolitsea">Neolitsea</tp:taxon-name-part> <tp:taxon-name-part taxon-name-part-type="species" reg="sericea">sericea</tp:taxon-name-part></tp:taxon-name></italic> (Bl.) Koidz (<abbrev xmlns:xlink="http://www.w3.org/1999/xlink" xlink:title="Hiromitsu Inoue’s personal collection" id="ABBRID0E5QBG" xlink:type="simple">HIC</abbrev>). (<tp:taxon-name><tp:taxon-name-part taxon-name-part-type="family">Lauraceae</tp:taxon-name-part></tp:taxon-name>)</p></tp:treatment-sec><tp:treatment-sec sec-type="distribution" id="SECID0EHRBG"><title>Distribution.</title><p>
            <bold>China</bold>: Guangxi, Taiwan, Yunnan, Zhejiang (<xref ref-type="bibr" rid="B41">Yang 1984</xref>; <xref ref-type="bibr" rid="B39">Yang 1995</xref>); <bold>Japan</bold>: Ehime, Fukuoka, Gunma, Ibaraki, Kagoshima, Nagasaki, Nara, Oita, Osaka, Saga, Tochigi, Tokyo (<xref ref-type="bibr" rid="B19">Kuwayama 1949</xref>; <xref ref-type="bibr" rid="B30">Miyatake 1970</xref>; <abbrev xmlns:xlink="http://www.w3.org/1999/xlink" xlink:title="Hiromitsu Inoue’s personal collection" id="ABBRID0EBSBG" xlink:type="simple">HIC</abbrev>, <named-content xmlns:xlink="http://www.w3.org/1999/xlink" content-type="dwc:institutional_code" xlink:type="simple">OMNH</named-content>); <bold>Nepal</bold>: Kathmandu Valley, Mt. Phulchowki (<xref ref-type="bibr" rid="B31">Miyatake 1981</xref>).</p></tp:treatment-sec><tp:treatment-sec sec-type="biology" id="SECID0EQSBG"><title>Biology.</title><p>
            <xref ref-type="bibr" rid="B30">Miyatake (1970)</xref> elaborately recorded the biology of the species on <italic><tp:taxon-name><tp:taxon-name-part taxon-name-part-type="genus" reg="Lindera">Lindera</tp:taxon-name-part> <tp:taxon-name-part taxon-name-part-type="species" reg="erythrocarpa">erythrocarpa</tp:taxon-name-part></tp:taxon-name></italic> and <italic><tp:taxon-name><tp:taxon-name-part taxon-name-part-type="genus" reg="Lindera">L.</tp:taxon-name-part> <tp:taxon-name-part taxon-name-part-type="species" reg="glauca">glauca</tp:taxon-name-part></tp:taxon-name></italic>. The females lay scattering eggs on the adaxial side <!--PageBreak-->of spread young leaves, and by oviposition, pit galls which protrude on the abaxial surface are formed, each is occupied by one later molted immature. The species seems bivoltine, and overwinters as adults on ever green trees (at least in temperate areas of Japan).</p></tp:treatment-sec><tp:treatment-sec><!--Section generated to contain objects referenced in tp:taxon-treatment.--><fig id="F1" position="float" orientation="portrait"><label>Figure 1–8.</label><caption><p>Head and antennae of <italic><tp:taxon-name><tp:taxon-name-part taxon-name-part-type="genus" reg="Togepsylla">Togepsylla</tp:taxon-name-part></tp:taxon-name></italic> spp. <bold>1, 5</bold> <italic><tp:taxon-name><tp:taxon-name-part taxon-name-part-type="genus" reg="Togepsylla">Togepsylla</tp:taxon-name-part> <tp:taxon-name-part taxon-name-part-type="species" reg="glutinosae">glutinosae</tp:taxon-name-part></tp:taxon-name></italic> sp. n. <bold>2, 6</bold> <italic><tp:taxon-name><tp:taxon-name-part taxon-name-part-type="genus" reg="Togepsylla">Togepsylla</tp:taxon-name-part> <tp:taxon-name-part taxon-name-part-type="species" reg="matsumurana">matsumurana</tp:taxon-name-part></tp:taxon-name></italic> <bold>3, 7</bold> <italic><tp:taxon-name><tp:taxon-name-part taxon-name-part-type="genus" reg="Togepsylla">Togepsylla</tp:taxon-name-part> <tp:taxon-name-part taxon-name-part-type="species" reg="takahashii">takahashii</tp:taxon-name-part></tp:taxon-name></italic> <bold>4, 8</bold><italic><tp:taxon-name><tp:taxon-name-part taxon-name-part-type="genus" reg="Togepsylla">Togepsylla</tp:taxon-name-part> <tp:taxon-name-part taxon-name-part-type="species" reg="tibetana">tibetana</tp:taxon-name-part></tp:taxon-name></italic> <bold>1–4</bold> Head <bold>5–8</bold> Antenna. Scale bar: 0.2 mm.</p></caption><graphic xmlns:xlink="http://www.w3.org/1999/xlink" xlink:href="zookeys-716-063-g001.jpg" position="float" orientation="portrait" xlink:type="simple" id="oo_170662.jpg"/></fig><fig id="F2" position="float" orientation="portrait"><label>Figure 9–12.</label><caption><p>Fore wing of <italic><tp:taxon-name><tp:taxon-name-part taxon-name-part-type="genus" reg="Togepsylla">Togepsylla</tp:taxon-name-part></tp:taxon-name></italic> spp. <bold>9</bold> <italic><tp:taxon-name><tp:taxon-name-part taxon-name-part-type="genus" reg="Togepsylla">Togepsylla</tp:taxon-name-part> <tp:taxon-name-part taxon-name-part-type="species" reg="glutinosae">glutinosae</tp:taxon-name-part></tp:taxon-name></italic> sp. n. <bold>10</bold> <italic><tp:taxon-name><tp:taxon-name-part taxon-name-part-type="genus" reg="Togepsylla">Togepsylla</tp:taxon-name-part> <tp:taxon-name-part taxon-name-part-type="species" reg="matsumurana">matsumurana</tp:taxon-name-part></tp:taxon-name></italic> <bold>11</bold> <italic><tp:taxon-name><tp:taxon-name-part taxon-name-part-type="genus" reg="Togepsylla">Togepsylla</tp:taxon-name-part> <tp:taxon-name-part taxon-name-part-type="species" reg="takahashii">takahashii</tp:taxon-name-part></tp:taxon-name></italic> <bold>12</bold> <italic><tp:taxon-name><tp:taxon-name-part taxon-name-part-type="genus" reg="Togepsylla">Togepsylla</tp:taxon-name-part> <tp:taxon-name-part taxon-name-part-type="species" reg="tibetana">tibetana</tp:taxon-name-part></tp:taxon-name></italic>. Scale bar: 0.5 mm.</p></caption><graphic xmlns:xlink="http://www.w3.org/1999/xlink" xlink:href="zookeys-716-063-g002.jpg" position="float" orientation="portrait" xlink:type="simple" id="oo_170663.jpg"/></fig><fig id="F3" position="float" orientation="portrait"><label>Figure 13–18.</label><caption><p>Hind legs and wax-secreting fields of <italic><tp:taxon-name><tp:taxon-name-part taxon-name-part-type="genus" reg="Togepsylla">Togepsylla</tp:taxon-name-part></tp:taxon-name></italic> spp. <bold>13, 16</bold> <italic><tp:taxon-name><tp:taxon-name-part taxon-name-part-type="genus" reg="Togepsylla">Togepsylla</tp:taxon-name-part> <tp:taxon-name-part taxon-name-part-type="species" reg="glutinosae">glutinosae</tp:taxon-name-part></tp:taxon-name></italic> sp. n.; <bold>14, 17</bold> <italic><tp:taxon-name><tp:taxon-name-part taxon-name-part-type="genus" reg="Togepsylla">Togepsylla</tp:taxon-name-part> <tp:taxon-name-part taxon-name-part-type="species" reg="matsumurana">matsumurana</tp:taxon-name-part></tp:taxon-name></italic> <bold>15, 18</bold> <italic><tp:taxon-name><tp:taxon-name-part taxon-name-part-type="genus" reg="Togepsylla">Togepsylla</tp:taxon-name-part> <tp:taxon-name-part taxon-name-part-type="species" reg="takahashii">takahashii</tp:taxon-name-part></tp:taxon-name></italic> <bold>13–15</bold> Metafemora and tibia <bold>16–18</bold> Wax-secreting fields on lateral aspect of sternites of abdominal segments IV–VI. Scale bar: 0.2 mm.</p></caption><graphic xmlns:xlink="http://www.w3.org/1999/xlink" xlink:href="zookeys-716-063-g003.jpg" position="float" orientation="portrait" xlink:type="simple" id="oo_170664.jpg"/></fig><fig id="F7" position="float" orientation="portrait"><label>Figure 43–46.</label><caption><p>Fifth instar immature of <italic><tp:taxon-name><tp:taxon-name-part taxon-name-part-type="genus" reg="Togepsylla">Togepsylla</tp:taxon-name-part> <tp:taxon-name-part taxon-name-part-type="species" reg="matsumurana">matsumurana</tp:taxon-name-part></tp:taxon-name></italic>. <bold>43</bold> Overall view, dorsal view on the left half, ventral view on the right half <bold>44</bold> Antenna, dorsal view <bold>45</bold> Claws, showing pulvilli <bold>46</bold> Circum anal ring, ventral view. Scale bar: 0.5 mm (<bold>43</bold>), 0.2 mm (<bold>44, 46</bold>), 0.05 mm (<bold>45</bold>).</p></caption><graphic xmlns:xlink="http://www.w3.org/1999/xlink" xlink:href="zookeys-716-063-g007.jpg" position="float" orientation="portrait" xlink:type="simple" id="oo_170668.jpg"/></fig><fig id="F8" position="float" orientation="portrait"><label>Figure 47–53.</label><caption><p>Various parts of <italic><tp:taxon-name><tp:taxon-name-part taxon-name-part-type="genus" reg="Togepsylla">Togepsylla</tp:taxon-name-part></tp:taxon-name></italic> spp. <bold>47–51, 53</bold> <italic><tp:taxon-name><tp:taxon-name-part taxon-name-part-type="genus" reg="Togepsylla">Togepsylla</tp:taxon-name-part> <tp:taxon-name-part taxon-name-part-type="species" reg="takahashii">takahashii</tp:taxon-name-part></tp:taxon-name></italic> <bold>52</bold> <italic><tp:taxon-name><tp:taxon-name-part taxon-name-part-type="genus" reg="Togepsylla">Togepsylla</tp:taxon-name-part> <tp:taxon-name-part taxon-name-part-type="species" reg="matsumurana">matsumurana</tp:taxon-name-part></tp:taxon-name></italic> <bold>47</bold> Head, ventral view <bold>48</bold> Labium <bold>49</bold> Hind wing <bold>50</bold> Tergites of abdominal segments 1–3 <bold>51</bold> Sperm pump. Scale bar: 0.2 mm (<bold>47, 48, 50, 51</bold>), 0.5 mm (<bold>49</bold>), 0.32 mm (<bold>52, 53</bold>).</p></caption><graphic xmlns:xlink="http://www.w3.org/1999/xlink" xlink:href="zookeys-716-063-g008.jpg" position="float" orientation="portrait" xlink:type="simple" id="oo_170669.jpg"/></fig><fig id="F12" position="float" orientation="portrait"><label>Figure 62–63.</label><caption><p>
                <abbrev xmlns:xlink="http://www.w3.org/1999/xlink" xlink:title="Scanning Electron Microscope" id="ABBRID0EKOAI" xlink:type="simple">SEM</abbrev> photographs of <italic><tp:taxon-name><tp:taxon-name-part taxon-name-part-type="genus" reg="Togepsylla">Togepsylla</tp:taxon-name-part> <tp:taxon-name-part taxon-name-part-type="species" reg="matsumurana">matsumurana</tp:taxon-name-part></tp:taxon-name></italic>. <bold>62</bold> Wax-secreting field on the sternite of abdominal segment 5, black arrow showing empty pore, white arrow showing wax thread secreted <bold>63</bold> Prickly setae on the vertex, showing detailed structure.</p></caption><graphic xmlns:xlink="http://www.w3.org/1999/xlink" xlink:href="zookeys-716-063-g012.jpg" position="float" orientation="portrait" xlink:type="simple" id="oo_170673.jpg"/></fig><table-wrap id="T1" position="float" orientation="portrait"><label>Table 1.</label><caption><p>Measurements in mm.</p></caption><table id="TID0E1FAE" rules="all"><tbody><tr><td rowspan="1" colspan="2">
                    <bold>Adults</bold>
                  </td><td rowspan="1" colspan="1">
                    <bold><abbrev xmlns:xlink="http://www.w3.org/1999/xlink" xlink:title="head width" id="ABBRID0ELBAG" xlink:type="simple">HW</abbrev></bold>
                  </td><td rowspan="1" colspan="2">
                    <bold><abbrev xmlns:xlink="http://www.w3.org/1999/xlink" xlink:title="antennal length" id="ABBRID0EUBAG" xlink:type="simple">AL</abbrev></bold>
                  </td><td rowspan="1" colspan="1">
                    <bold><abbrev xmlns:xlink="http://www.w3.org/1999/xlink" xlink:title="length of the posterior pair of prickly setae on the median of the vertex" id="ABBRID0E4BAG" xlink:type="simple">SL</abbrev></bold>
                  </td><td rowspan="1" colspan="1">
                    <bold><abbrev xmlns:xlink="http://www.w3.org/1999/xlink" xlink:title="mesoscutum width" id="ABBRID0EGCAG" xlink:type="simple">TW</abbrev></bold>
                  </td><td rowspan="1" colspan="2">
                    <bold><abbrev xmlns:xlink="http://www.w3.org/1999/xlink" xlink:title="fore wing length" id="ABBRID0EPCAG" xlink:type="simple">WL</abbrev></bold>
                  </td><td rowspan="1" colspan="1">
                    <bold><abbrev xmlns:xlink="http://www.w3.org/1999/xlink" xlink:title="metatibial length" id="ABBRID0EYCAG" xlink:type="simple">TL</abbrev></bold>
                  </td></tr><tr><td rowspan="2" colspan="1">
                    <italic><tp:taxon-name><tp:taxon-name-part taxon-name-part-type="genus" reg="Togepsylla">Togepsylla</tp:taxon-name-part> <tp:taxon-name-part taxon-name-part-type="species" reg="glutinosae">glutinosae</tp:taxon-name-part></tp:taxon-name></italic>
                  </td><td rowspan="1" colspan="1">4♂♂</td><td rowspan="1" colspan="1">0.34–0.36</td><td rowspan="1" colspan="2">0.36–0.47</td><td rowspan="1" colspan="1">0.65–0.92</td><td rowspan="1" colspan="1">0.32–0.35</td><td rowspan="1" colspan="2">1.00–1.08</td><td rowspan="1" colspan="1">0.40–0.45</td></tr><tr><td rowspan="1" colspan="1">2♀♀</td><td rowspan="1" colspan="1">0.36–0.38</td><td rowspan="1" colspan="2">0.40–0.48</td><td rowspan="1" colspan="1">1.04–1.06</td><td rowspan="1" colspan="1">0.38–0.39</td><td rowspan="1" colspan="2">1.23–1.24</td><td rowspan="1" colspan="1">0.46–0.48</td></tr><tr><td rowspan="2" colspan="1">
                    <italic><tp:taxon-name><tp:taxon-name-part taxon-name-part-type="genus" reg="Togepsylla">Togepsylla</tp:taxon-name-part> <tp:taxon-name-part taxon-name-part-type="species" reg="matsumurana">matsumurana</tp:taxon-name-part></tp:taxon-name></italic>
                  </td><td rowspan="1" colspan="1">4♂♂</td><td rowspan="1" colspan="1">0.42–0.44</td><td rowspan="1" colspan="2">0.71–0.76</td><td rowspan="1" colspan="1">0.80–0.88</td><td rowspan="1" colspan="1">0.49–0.50</td><td rowspan="1" colspan="2">1.84–1.92</td><td rowspan="1" colspan="1">0.70–0.72</td></tr><tr><td rowspan="1" colspan="1">4♀♀</td><td rowspan="1" colspan="1">0.44–0.46</td><td rowspan="1" colspan="2">0.65–0.73</td><td rowspan="1" colspan="1">0.83–0.95</td><td rowspan="1" colspan="1">0.52–0.56</td><td rowspan="1" colspan="2">2.10–2.23</td><td rowspan="1" colspan="1">0.59–0.67</td></tr><tr><td rowspan="2" colspan="1">
                    <italic><tp:taxon-name><tp:taxon-name-part taxon-name-part-type="genus" reg="Togepsylla">Togepsylla</tp:taxon-name-part> <tp:taxon-name-part taxon-name-part-type="species" reg="takahashii">takahashii</tp:taxon-name-part></tp:taxon-name></italic>
                  </td><td rowspan="1" colspan="1">4♂♂</td><td rowspan="1" colspan="1">0.36–0.38</td><td rowspan="1" colspan="2">0.87–0.92</td><td rowspan="1" colspan="1">1.37–1.54</td><td rowspan="1" colspan="1">0.36–0.38</td><td rowspan="1" colspan="2">1.38–1.41</td><td rowspan="1" colspan="1">0.56–0.59</td></tr><tr><td rowspan="1" colspan="1">3♀♀</td><td rowspan="1" colspan="1">0.39–0.41</td><td rowspan="1" colspan="2">0.92–0.96</td><td rowspan="1" colspan="1">1.47–1.58</td><td rowspan="1" colspan="1">0.42–0.44</td><td rowspan="1" colspan="2">1.53–1.62</td><td rowspan="1" colspan="1">0.67–0.69</td></tr><tr><td rowspan="2" colspan="1">
                    <italic><tp:taxon-name><tp:taxon-name-part taxon-name-part-type="genus" reg="Togepsylla">Togepsylla</tp:taxon-name-part> <tp:taxon-name-part taxon-name-part-type="species" reg="tibetana">tibetana</tp:taxon-name-part></tp:taxon-name></italic>
                  </td><td rowspan="1" colspan="1">4♂♂</td><td rowspan="1" colspan="1">0.42–0.43</td><td rowspan="1" colspan="2">0.77–0.80</td><td rowspan="1" colspan="1">0.74–0.81</td><td rowspan="1" colspan="1">0.40–0.48</td><td rowspan="1" colspan="2">1.80–2.01</td><td rowspan="1" colspan="1">0.64–0.72</td></tr><tr><td rowspan="1" colspan="1">4♀♀</td><td rowspan="1" colspan="1">0.42–0.44</td><td rowspan="1" colspan="2">0.71–0.85</td><td rowspan="1" colspan="1">0.83–0.88</td><td rowspan="1" colspan="1">0.45–0.48</td><td rowspan="1" colspan="2">1.98–2.20</td><td rowspan="1" colspan="1">0.60–0.64</td></tr><tr><td rowspan="1" colspan="2">
                    <bold>Fifth instar immatures</bold>
                  </td><td rowspan="1" colspan="2">
                    <bold><abbrev xmlns:xlink="http://www.w3.org/1999/xlink" xlink:title="total body length" id="ABBRID0EUKAG" xlink:type="simple">BL</abbrev></bold>
                  </td><td rowspan="1" colspan="2">
                    <bold><abbrev xmlns:xlink="http://www.w3.org/1999/xlink" xlink:title="antennal length" id="ABBRID0E4KAG" xlink:type="simple">AL</abbrev></bold>
                  </td><td rowspan="1" colspan="2">
                    <bold><abbrev xmlns:xlink="http://www.w3.org/1999/xlink" xlink:title="head width" id="ABBRID0EGLAG" xlink:type="simple">HW</abbrev></bold>
                  </td><td rowspan="1" colspan="2">
                    <bold><abbrev xmlns:xlink="http://www.w3.org/1999/xlink" xlink:title="fore wing pad length" id="ABBRID0EPLAG" xlink:type="simple">FL</abbrev></bold>
                  </td></tr><tr><td rowspan="1" colspan="1">
                    <italic><tp:taxon-name><tp:taxon-name-part taxon-name-part-type="genus" reg="Togepsylla">Togepsylla</tp:taxon-name-part> <tp:taxon-name-part taxon-name-part-type="species" reg="glutinosae">glutinosae</tp:taxon-name-part></tp:taxon-name></italic>
                  </td><td rowspan="1" colspan="1">n = 5</td><td rowspan="1" colspan="2">0.89–0.99</td><td rowspan="1" colspan="2">0.34–0.38</td><td rowspan="1" colspan="2">0.29–0.33</td><td rowspan="1" colspan="2">0.30–0.35</td></tr><tr><td rowspan="1" colspan="1">
                    <italic><tp:taxon-name><tp:taxon-name-part taxon-name-part-type="genus" reg="Togepsylla">Togepsylla</tp:taxon-name-part> <tp:taxon-name-part taxon-name-part-type="species" reg="matsumurana">matsumurana</tp:taxon-name-part></tp:taxon-name></italic>
                  </td><td rowspan="1" colspan="1">n = 2</td><td rowspan="1" colspan="2">1.14–1.30</td><td rowspan="1" colspan="2">0.38–0.47</td><td rowspan="1" colspan="2">0.35–0.42</td><td rowspan="1" colspan="2">0.42–0.51</td></tr><tr><td rowspan="1" colspan="1">
                    <italic><tp:taxon-name><tp:taxon-name-part taxon-name-part-type="genus" reg="Togepsylla">Togepsylla</tp:taxon-name-part> <tp:taxon-name-part taxon-name-part-type="species" reg="takahashii">takahashii</tp:taxon-name-part></tp:taxon-name></italic>
                  </td><td rowspan="1" colspan="1">n = 5</td><td rowspan="1" colspan="2">1.32–1.46</td><td rowspan="1" colspan="2">0.56–0.61</td><td rowspan="1" colspan="2">0.40–0.41</td><td rowspan="1" colspan="2">0.46–0.52</td></tr></tbody></table></table-wrap></tp:treatment-sec><ref-list><ref id="B30"><mixed-citation xmlns:xlink="http://www.w3.org/1999/xlink" xlink:type="simple">
          <person-group><name name-style="western"><surname>Miyatake</surname><given-names>Y</given-names></name></person-group> (<year>1970</year>) <article-title>Some taxonomical and biological notes on <italic><tp:taxon-name><tp:taxon-name-part taxon-name-part-type="genus">Togepsylla</tp:taxon-name-part> <tp:taxon-name-part taxon-name-part-type="species">matsumurana</tp:taxon-name-part></tp:taxon-name></italic> Kuwayama, Jr. (<tp:taxon-name><tp:taxon-name-part taxon-name-part-type="order">Hemiptera</tp:taxon-name-part></tp:taxon-name>: <tp:taxon-name><tp:taxon-name-part taxon-name-part-type="family">Psyllidae</tp:taxon-name-part></tp:taxon-name>).</article-title> <source>Bulletin of the Osaka Museum of Natural History</source> <volume>23</volume>: <fpage>1</fpage>–<lpage>10</lpage>.</mixed-citation></ref><ref id="B41"><mixed-citation xmlns:xlink="http://www.w3.org/1999/xlink" xlink:type="simple">
          <person-group><name name-style="western"><surname>Yang</surname><given-names>CT</given-names></name></person-group> (<year>1984</year>) <article-title><tp:taxon-name><tp:taxon-name-part taxon-name-part-type="family">Psyllidae</tp:taxon-name-part></tp:taxon-name> of Taiwan.</article-title> <source>Taiwan Museum Special Publication Series</source> <volume>3</volume>: <fpage>1</fpage>–<lpage>305</lpage>.</mixed-citation></ref><ref id="B31"><mixed-citation xmlns:xlink="http://www.w3.org/1999/xlink" xlink:type="simple">
          <person-group><name name-style="western"><surname>Miyatake</surname><given-names>Y</given-names></name></person-group> (<year>1981</year>) <article-title>Studies on <tp:taxon-name><tp:taxon-name-part taxon-name-part-type="family">Psyllidae</tp:taxon-name-part></tp:taxon-name> of Nepal. I. Results of the survey in the Kathmandu Valley, 1979 part 1 (<tp:taxon-name><tp:taxon-name-part taxon-name-part-type="order">Hemiptera</tp:taxon-name-part></tp:taxon-name>: <tp:taxon-name><tp:taxon-name-part taxon-name-part-type="suborder">Homoptera</tp:taxon-name-part></tp:taxon-name>).</article-title> <source>Bulletin of the Osaka Museum of Natural History</source> <volume>34</volume>: <fpage>47</fpage>–<lpage>60</lpage>.</mixed-citation></ref><ref id="B40"><mixed-citation xmlns:xlink="http://www.w3.org/1999/xlink" xlink:type="simple">
          <person-group><name name-style="western"><surname>Yang</surname><given-names>C</given-names></name><name name-style="western"><surname>Li</surname><given-names>F</given-names></name></person-group> (<year>1981</year>) <article-title>On the new subfamily <tp:taxon-name><tp:taxon-name-part taxon-name-part-type="subfamily">Hemipteripsyllinae</tp:taxon-name-part></tp:taxon-name> (<tp:taxon-name><tp:taxon-name-part taxon-name-part-type="suborder">Homoptera</tp:taxon-name-part></tp:taxon-name> <tp:taxon-name><tp:taxon-name-part taxon-name-part-type="suborder">Sternorrhyncha</tp:taxon-name-part></tp:taxon-name>).</article-title> <source>Entomotaxonomia</source> <volume>3</volume>: <fpage>179</fpage>–<lpage>187</lpage>.</mixed-citation></ref><ref id="B20"><mixed-citation xmlns:xlink="http://www.w3.org/1999/xlink" xlink:type="simple">
          <person-group><name name-style="western"><surname>Li</surname><given-names>F</given-names></name></person-group> (<year>2011</year>) <source><tp:taxon-name><tp:taxon-name-part taxon-name-part-type="infraorder">Psyllidomorpha</tp:taxon-name-part></tp:taxon-name> of China (<tp:taxon-name><tp:taxon-name-part taxon-name-part-type="class">Insecta</tp:taxon-name-part></tp:taxon-name>: <tp:taxon-name><tp:taxon-name-part taxon-name-part-type="order">Hemiptera</tp:taxon-name-part></tp:taxon-name>).</source> <publisher-name>Science Press</publisher-name>, <publisher-loc>Beijing</publisher-loc>, <size units="page">1976 pp</size>.</mixed-citation></ref><ref id="B39"><mixed-citation xmlns:xlink="http://www.w3.org/1999/xlink" xlink:type="simple">
          <person-group><name name-style="western"><surname>Yang</surname><given-names>C</given-names></name></person-group> (<year>1995</year>) <article-title><tp:taxon-name><tp:taxon-name-part taxon-name-part-type="suborder">Homoptera</tp:taxon-name-part></tp:taxon-name>: <tp:taxon-name><tp:taxon-name-part taxon-name-part-type="family">Hemipteripsyllidae</tp:taxon-name-part></tp:taxon-name>.</article-title> In: <person-group><name name-style="western"><surname>Wu</surname><given-names>H</given-names></name></person-group> (<role>Ed.</role>) <issue-title>Insects of Baishanzu Mountain, eastern China.</issue-title> <source>China Forestry Publishing House, Beijing</source>, <fpage>109</fpage>–<lpage>111</lpage>.</mixed-citation></ref><ref id="B19"><mixed-citation xmlns:xlink="http://www.w3.org/1999/xlink" xlink:type="simple">
          <person-group><name name-style="western"><surname>Kuwayama</surname><given-names>S</given-names></name></person-group> (<year>1949</year>) <article-title>On a new species of the genus <italic><tp:taxon-name><tp:taxon-name-part taxon-name-part-type="genus">Togepsylla</tp:taxon-name-part></tp:taxon-name></italic> from Japan.</article-title> <source><tp:taxon-name><tp:taxon-name-part taxon-name-part-type="class">Insecta</tp:taxon-name-part></tp:taxon-name> Matsumurana</source> <volume>17</volume>: <fpage>48</fpage>–<lpage>49</lpage>.</mixed-citation></ref></ref-list></tp:taxon-treatment>
