# Supplementary material for: Half-jumping plant lice – a taxonomic revision of the distinctive psyllid genus Togepsylla Kuwayama with a reassessment of morphology (Hemiptera, Psylloidea)
Source: Zookeys. 2017 Nov 27;(716):63–93. doi: 10.3897/zookeys.716.13916 (PMC5740473; doi:10.3897/zookeys.716.13916)
Supplement: XML Treatment for Togepsylla takahashii [file zookeys.716.13916-treatment4.xml]

<!DOCTYPE tp:taxon-treatment
  PUBLIC "-//TaxonX//DTD Taxonomic Treatment Publishing DTD v0 20100105//EN" "tax-treatment-NSO.dtd">
<tp:taxon-treatment xmlns:tp="http://www.plazi.org/taxpub"><tp:treatment-meta><kwd-group><label>Taxon classification</label><kwd><named-content xmlns:xlink="http://www.w3.org/1999/xlink" content-type="kingdom">Animalia</named-content></kwd><kwd><named-content xmlns:xlink="http://www.w3.org/1999/xlink" content-type="order">Hemiptera</named-content></kwd><kwd><named-content xmlns:xlink="http://www.w3.org/1999/xlink" content-type="family">Psylloidea</named-content></kwd></kwd-group><mixed-citation publication-type="journal"><person-group><name><surname>Luo</surname><given-names>Xinyu</given-names></name><name><surname>Cai</surname><given-names>Wanzhi</given-names></name><name><surname>Qiao</surname><given-names>Gexia</given-names></name></person-group><article-title>Half-jumping plant lice – a taxonomic revision of the distinctive psyllid genus <italic><tp:taxon-name><tp:taxon-name-part taxon-name-part-type="genus" reg="Togepsylla">Togepsylla</tp:taxon-name-part></tp:taxon-name></italic> Kuwayama with a reassessment of morphology (<tp:taxon-name><tp:taxon-name-part taxon-name-part-type="order">Hemiptera</tp:taxon-name-part></tp:taxon-name>, <tp:taxon-name><tp:taxon-name-part taxon-name-part-type="superfamily">Psylloidea</tp:taxon-name-part></tp:taxon-name>)</article-title><source>Zookeys</source><day>27</day><month>11</month><year>2017</year><volume>2017</volume><issue>716</issue><fpage>63</fpage><lpage>93</lpage><pub-id pub-id-type="doi">10.3897/zookeys.716.13916</pub-id></mixed-citation></tp:treatment-meta><tp:nomenclature><tp:taxon-name>
            <tp:taxon-name-part taxon-name-part-type="genus" reg="Togepsylla">Togepsylla</tp:taxon-name-part>
            <tp:taxon-name-part taxon-name-part-type="species" reg="takahashii">takahashii</tp:taxon-name-part>
          </tp:taxon-name><tp:taxon-authority>Kuwayama, 1931</tp:taxon-authority><xref ref-type="fig" rid="F1">Figs 3</xref><xref ref-type="fig" rid="F1">, 7</xref><xref ref-type="fig" rid="F2">, 11</xref><xref ref-type="fig" rid="F3">, 15</xref><xref ref-type="fig" rid="F3">, 18</xref><xref ref-type="fig" rid="F4">, 25</xref><xref ref-type="fig" rid="F4">, 26</xref><xref ref-type="fig" rid="F5">, 31</xref><xref ref-type="fig" rid="F6">, 38–42</xref><xref ref-type="fig" rid="F8">, 47–51</xref><xref ref-type="fig" rid="F8">, 53</xref><xref ref-type="fig" rid="F9">, 56</xref><xref ref-type="fig" rid="F10">, 57</xref><xref ref-type="fig" rid="F11">, 59</xref><tp:nomenclature-citation-list><tp:nomenclature-citation><tp:taxon-name>
                <tp:taxon-name-part taxon-name-part-type="genus" reg="Togepsylla">Togepsylla</tp:taxon-name-part> <tp:taxon-name-part taxon-name-part-type="species" reg="takahashii">takahashii</tp:taxon-name-part></tp:taxon-name><comment>Kuwayama, 1931: 121; <xref ref-type="bibr" rid="B34">Takahashi 1936</xref>: 292; <xref ref-type="bibr" rid="B41">Yang 1984</xref>: 188; <xref ref-type="bibr" rid="B20">Li 2011</xref>: 213.</comment></tp:nomenclature-citation><tp:nomenclature-citation><tp:taxon-name>
                <tp:taxon-name-part taxon-name-part-type="genus" reg="Togepsylla">Togepsylla</tp:taxon-name-part> <tp:taxon-name-part taxon-name-part-type="species" reg="minana">minana</tp:taxon-name-part></tp:taxon-name><comment>Yang &amp; Li, 1981: 179. Synonymized by <xref ref-type="bibr" rid="B20">Li 2011</xref>: 213.</comment></tp:nomenclature-citation></tp:nomenclature-citation-list></tp:nomenclature><tp:treatment-sec sec-type="diagnosis" id="SECID0EZXBG"><title>Diagnosis.</title><p>Fore wing with yellow bands (Fig. <xref ref-type="fig" rid="F2">11</xref>). Metabasitarsus with a pair of thickened setae on apex (Fig. <xref ref-type="fig" rid="F3">15</xref>). Paramere with a sclerotized tooth anteriorly (Figs <xref ref-type="fig" rid="F4">25</xref>, <xref ref-type="fig" rid="F4">26</xref>). Female proctiger long and smoothly tapering apically (Fig. <xref ref-type="fig" rid="F5">31</xref>).</p></tp:treatment-sec><tp:treatment-sec sec-type="redescription" id="SECID0ETYBG"><title>Redescription.</title></tp:treatment-sec><tp:treatment-sec sec-type="Adult coloration" id="SECID0EXYBG"><title>Adult coloration.</title><p>Ground color yellow. Compound eyes grey. Long and thick setae on dorsum black. Ocelli yellow. Antennae yellow, with black spices on segments III-VIII; segments IX-X entirely black. Fore wing hyaline, with four obliquely transverse yellow stripes (Fig. <xref ref-type="fig" rid="F2">11</xref>). Legs yellow. Abdominal tergites brown. Male and female terminalia yellow.</p><p>Structures: Setae on dorsum of body relatively long (Table <xref ref-type="table" rid="T1">1</xref>) and based on prominent projections. Torulus produced and slightly turned outwards (Fig. <xref ref-type="fig" rid="F1">3</xref>). Gena flat (Fig. <xref ref-type="fig" rid="F1">3</xref>). Antennal segments III-IX each with a single rhinarium on the apex, the ones on segments V and VII with small horn-shaped projections; proximally based terminal seta slightly longer than the distally based one (Fig. <xref ref-type="fig" rid="F1">7</xref>).</p><p>Mesoscutum with four pairs of prickly setae (Fig. <xref ref-type="fig" rid="F8">53</xref>). Metatibia with two rows of thick setae lateral-ventrally, and with a tightly packed row of short setae on the dorsum (Fig. <xref ref-type="fig" rid="F3">15</xref>). Apex of metabasitarsus with a pair of thick setae (Fig. <xref ref-type="fig" rid="F3">15</xref>). Pulvilli narrow (Fig. <xref ref-type="fig" rid="F3">15</xref>). Fore wing with long and narrow cell r<sub>1</sub>, vein M<sub>1+2</sub> rather close to vein Rs, cell cu<sub>1</sub> tallest in the middle; vein M<sub>3+4</sub> lacking seta; surface spinules as tiny thick spines, widely spread across a large area on wing membrane; fields of radular spinules relatively large (Fig. <xref ref-type="fig" rid="F2">11</xref>).</p><p>Pore fields on abdominal ventrum long, narrow and curved; pores tightly packed (Fig. <xref ref-type="fig" rid="F3">18</xref>).</p><p>Male terminalia: Distal 1/3 of proctiger with posterior surface split and replaced with membranous tissue (Fig. <xref ref-type="fig" rid="F4">25</xref>). Paramere slender and bilobed; apex of anterior lobe developed into a sclerotized tooth; anterior margin of basal 1/3 emarginated; two long and thick setae present on inner surface, near the anterior margin; apical half with a curved vertical row of small peg setae on inner surface, near posterior margin (Fig. <xref ref-type="fig" rid="F4">25</xref>, <xref ref-type="fig" rid="F4">26</xref>). Aedeagus curved forward at apical 1/4, dorsum with a short row of spines that gradually turn smaller apically (Fig. <xref ref-type="fig" rid="F4">25</xref>). Dorsal-apical angle of subgenital plate produced and with a long seta (Fig. <xref ref-type="fig" rid="F4">25</xref>).</p><p>Female terminalia (Fig. <xref ref-type="fig" rid="F5">31</xref>): Long and straight in overall shape. Base of proctiger slight raised, apical process without tiny setae. Subgenital plate with acute apex, ventral surface with relatively dense and nearly evenly spaced setae.</p><p>
            <bold><italic>Fifth instar immature.</italic></bold> Body dorsum firmly sclerotized, with sclerites of thorax and abdomen almost unseparated; body ventrum weakly sclerotized. Dorsum of head, thorax, and abdomen with symmetrical acute sectasetae varying in size (Fig. <xref ref-type="fig" rid="F6">38</xref>); dorsum and margin of wing pads with roughly symmetrical acute sectasetae (Fig. <!--PageBreak-->40). Head with 1+1 bulges, sheathing the central two pairs of long setae of adult head (Fig. <xref ref-type="fig" rid="F6">38</xref>); 1+1 projections present before fore wing pads, sheathing the 2+2 long setae on lateral margins of adult pronotum (Fig. <xref ref-type="fig" rid="F6">40</xref>). Antennae 9-segmented, apices of segments 5, 7 and 8 each with one single rhinarium (Fig. <xref ref-type="fig" rid="F6">39</xref>). Compound eyes with 1+1 ocular acute sectasetae, postocular acute sectasetae present in 2+2 (Fig. <xref ref-type="fig" rid="F6">38</xref>). Fore wing pad with two pores on dorsum (Fig. <xref ref-type="fig" rid="F6">40</xref>). Tarsal pulvilli narrow (Fig. <xref ref-type="fig" rid="F6">41</xref>). Abdominal <!--PageBreak-->ventrum with 5 pairs of spiracles surrounded by peritremes fused with central sclerites. Abdominal apex produced as a small pair of rounded bulges (Fig. <xref ref-type="fig" rid="F6">42</xref>). Anus terminal, circum anal rings present both dorsally and ventrally. Outer circum anal ring composed of oval pores, significantly expanded bilaterally, anterior aspect strongly crooked; inner circum anal ring composed of minute oval pores, expanded bilaterally, single rowed in the middle (Fig. <xref ref-type="fig" rid="F6">42</xref>).</p><fig id="F7" position="float" orientation="portrait"><label>Figure 43–46.</label><caption><p>Fifth instar immature of <italic><tp:taxon-name><tp:taxon-name-part taxon-name-part-type="genus" reg="Togepsylla">Togepsylla</tp:taxon-name-part> <tp:taxon-name-part taxon-name-part-type="species" reg="matsumurana">matsumurana</tp:taxon-name-part></tp:taxon-name></italic>. <bold>43</bold> Overall view, dorsal view on the left half, ventral view on the right half <bold>44</bold> Antenna, dorsal view <bold>45</bold> Claws, showing pulvilli <bold>46</bold> Circum anal ring, ventral view. Scale bar: 0.5 mm (<bold>43</bold>), 0.2 mm (<bold>44, 46</bold>), 0.05 mm (<bold>45</bold>).</p></caption><graphic xmlns:xlink="http://www.w3.org/1999/xlink" xlink:href="zookeys-716-063-g007.jpg" position="float" orientation="portrait" xlink:type="simple" id="oo_170668.jpg"/></fig><fig id="F8" position="float" orientation="portrait"><label>Figure 47–53.</label><caption><p>Various parts of <italic><tp:taxon-name><tp:taxon-name-part taxon-name-part-type="genus" reg="Togepsylla">Togepsylla</tp:taxon-name-part></tp:taxon-name></italic> spp. <bold>47–51, 53</bold> <italic><tp:taxon-name><tp:taxon-name-part taxon-name-part-type="genus" reg="Togepsylla">Togepsylla</tp:taxon-name-part> <tp:taxon-name-part taxon-name-part-type="species" reg="takahashii">takahashii</tp:taxon-name-part></tp:taxon-name></italic> <bold>52</bold> <italic><tp:taxon-name><tp:taxon-name-part taxon-name-part-type="genus" reg="Togepsylla">Togepsylla</tp:taxon-name-part> <tp:taxon-name-part taxon-name-part-type="species" reg="matsumurana">matsumurana</tp:taxon-name-part></tp:taxon-name></italic> <bold>47</bold> Head, ventral view <bold>48</bold> Labium <bold>49</bold> Hind wing <bold>50</bold> Tergites of abdominal segments 1–3 <bold>51</bold> Sperm pump. Scale bar: 0.2 mm (<bold>47, 48, 50, 51</bold>), 0.5 mm (<bold>49</bold>), 0.32 mm (<bold>52, 53</bold>).</p></caption><graphic xmlns:xlink="http://www.w3.org/1999/xlink" xlink:href="zookeys-716-063-g008.jpg" position="float" orientation="portrait" xlink:type="simple" id="oo_170669.jpg"/></fig><fig id="F9" position="float" orientation="portrait"><label>Figure 54–56.</label><caption><p>Comparison of coxa of different psyllid taxa. <bold>54, 55</bold> <italic><tp:taxon-name><tp:taxon-name-part taxon-name-part-type="genus" reg="Cacopsylla">Cacopsylla</tp:taxon-name-part></tp:taxon-name></italic> sp. <bold>56</bold> <italic><tp:taxon-name><tp:taxon-name-part taxon-name-part-type="genus" reg="Togepsylla">Togepsylla</tp:taxon-name-part> <tp:taxon-name-part taxon-name-part-type="species" reg="takahashii">takahashii</tp:taxon-name-part></tp:taxon-name></italic> <bold>54</bold> Mesocoxa and trochanter <bold>55</bold> Metacoxa and trochanter; 56. Metacoxa. Scale bar: 0.2 mm. Abbrevations: atc = anterior trochanteral condyle; de = dorsal edge; mr = meron; mrc = meracanthus; ptc = posterior trochanteral condyle; tct = trochanter; td = trochanteral tendon.</p></caption><graphic xmlns:xlink="http://www.w3.org/1999/xlink" xlink:href="zookeys-716-063-g009.jpg" position="float" orientation="portrait" xlink:type="simple" id="oo_170670.jpg"/></fig></tp:treatment-sec><tp:treatment-sec sec-type="material" id="SECID0EOBAI"><title>Material examined.</title><p>CHINA: 18 ♂, 21 ♀, 10 fifth instar immatures, Fujian, Shaxian, ex <italic><tp:taxon-name><tp:taxon-name-part taxon-name-part-type="genus" reg="Lindera">Lindera</tp:taxon-name-part> <tp:taxon-name-part taxon-name-part-type="species" reg="communis">communis</tp:taxon-name-part></tp:taxon-name></italic>, 1.ix.1974, Chikun Yang and Fasheng Li (<named-content xmlns:xlink="http://www.w3.org/1999/xlink" content-type="dwc:institutional_code" xlink:type="simple">CAU</named-content>, type series of <italic><tp:taxon-name><tp:taxon-name-part taxon-name-part-type="genus" reg="Togepsylla">Togepsylla</tp:taxon-name-part> <tp:taxon-name-part taxon-name-part-type="species" reg="minana">minana</tp:taxon-name-part></tp:taxon-name></italic>); 35 ♂, 82 ♀, Guangxi, Liuzhou, 8.vi.1984, Fasheng Li (<named-content xmlns:xlink="http://www.w3.org/1999/xlink" content-type="dwc:institutional_code" xlink:type="simple">CAU</named-content>); 40 ♂, 51 ♀, Guangxi, Lingchuan, Longkou, 5.vi.1984, Fasheng Li (<named-content xmlns:xlink="http://www.w3.org/1999/xlink" content-type="dwc:institutional_code" xlink:type="simple">CAU</named-content>); 10 ♂, 5 ♀, Taiwan, New Taipei, Wulai, Fushan Nature Reserve, ex <italic><tp:taxon-name><tp:taxon-name-part taxon-name-part-type="genus" reg="Lindera">Lindera</tp:taxon-name-part> <tp:taxon-name-part taxon-name-part-type="species" reg="communis">communis</tp:taxon-name-part></tp:taxon-name></italic>, 8.vi.2013, Xinyu Luo (<named-content xmlns:xlink="http://www.w3.org/1999/xlink" content-type="dwc:institutional_code" xlink:type="simple">CAU</named-content>).</p></tp:treatment-sec><tp:treatment-sec sec-type="host" id="SECID0EJDAI"><title>Host plant.</title><p>
            <italic><tp:taxon-name><tp:taxon-name-part taxon-name-part-type="genus" reg="Lindera">Lindera</tp:taxon-name-part> <tp:taxon-name-part taxon-name-part-type="species" reg="communis">communis</tp:taxon-name-part></tp:taxon-name></italic> Hemsl., <italic><tp:taxon-name><tp:taxon-name-part taxon-name-part-type="genus" reg="Lindera">L.</tp:taxon-name-part> <tp:taxon-name-part taxon-name-part-type="species" reg="megaphylla">megaphylla</tp:taxon-name-part></tp:taxon-name></italic> Hemsl. (= <italic><tp:taxon-name><tp:taxon-name-part taxon-name-part-type="genus" reg="Lindera">L.</tp:taxon-name-part> <tp:taxon-name-part taxon-name-part-type="species" reg="oldhamii">oldhamii</tp:taxon-name-part></tp:taxon-name></italic>) (<tp:taxon-name><tp:taxon-name-part taxon-name-part-type="family">Lauraceae</tp:taxon-name-part></tp:taxon-name>) (<xref ref-type="bibr" rid="B34">Takahashi 1936</xref>).</p></tp:treatment-sec><tp:treatment-sec sec-type="distribution" id="SECID0EZEAI"><title>Distribution.</title><p>
            <bold>China</bold>: Fujian, Guangxi, Taiwan.</p><p>
            <bold>Biology</bold>: <xref ref-type="bibr" rid="B34">Takahashi (1936)</xref> and <xref ref-type="bibr" rid="B20">Li (2011)</xref> recorded that the immatures of the species feed on the abaxial surface of young leaves, inducing the edge of leaves to curl downwards, forming leaf-rolling galls that harbor large amounts of the insect. The immatures also secrete wax and honey dew. Severe damages to the host can cause most of the shoots to twist and shrink.</p><!--PageBreak--></tp:treatment-sec><tp:treatment-sec><!--Section generated to contain objects referenced in tp:taxon-treatment.--><fig id="F1" position="float" orientation="portrait"><label>Figure 1–8.</label><caption><p>Head and antennae of <italic><tp:taxon-name><tp:taxon-name-part taxon-name-part-type="genus" reg="Togepsylla">Togepsylla</tp:taxon-name-part></tp:taxon-name></italic> spp. <bold>1, 5</bold> <italic><tp:taxon-name><tp:taxon-name-part taxon-name-part-type="genus" reg="Togepsylla">Togepsylla</tp:taxon-name-part> <tp:taxon-name-part taxon-name-part-type="species" reg="glutinosae">glutinosae</tp:taxon-name-part></tp:taxon-name></italic> sp. n. <bold>2, 6</bold> <italic><tp:taxon-name><tp:taxon-name-part taxon-name-part-type="genus" reg="Togepsylla">Togepsylla</tp:taxon-name-part> <tp:taxon-name-part taxon-name-part-type="species" reg="matsumurana">matsumurana</tp:taxon-name-part></tp:taxon-name></italic> <bold>3, 7</bold> <italic><tp:taxon-name><tp:taxon-name-part taxon-name-part-type="genus" reg="Togepsylla">Togepsylla</tp:taxon-name-part> <tp:taxon-name-part taxon-name-part-type="species" reg="takahashii">takahashii</tp:taxon-name-part></tp:taxon-name></italic> <bold>4, 8</bold><italic><tp:taxon-name><tp:taxon-name-part taxon-name-part-type="genus" reg="Togepsylla">Togepsylla</tp:taxon-name-part> <tp:taxon-name-part taxon-name-part-type="species" reg="tibetana">tibetana</tp:taxon-name-part></tp:taxon-name></italic> <bold>1–4</bold> Head <bold>5–8</bold> Antenna. Scale bar: 0.2 mm.</p></caption><graphic xmlns:xlink="http://www.w3.org/1999/xlink" xlink:href="zookeys-716-063-g001.jpg" position="float" orientation="portrait" xlink:type="simple" id="oo_170662.jpg"/></fig><fig id="F2" position="float" orientation="portrait"><label>Figure 9–12.</label><caption><p>Fore wing of <italic><tp:taxon-name><tp:taxon-name-part taxon-name-part-type="genus" reg="Togepsylla">Togepsylla</tp:taxon-name-part></tp:taxon-name></italic> spp. <bold>9</bold> <italic><tp:taxon-name><tp:taxon-name-part taxon-name-part-type="genus" reg="Togepsylla">Togepsylla</tp:taxon-name-part> <tp:taxon-name-part taxon-name-part-type="species" reg="glutinosae">glutinosae</tp:taxon-name-part></tp:taxon-name></italic> sp. n. <bold>10</bold> <italic><tp:taxon-name><tp:taxon-name-part taxon-name-part-type="genus" reg="Togepsylla">Togepsylla</tp:taxon-name-part> <tp:taxon-name-part taxon-name-part-type="species" reg="matsumurana">matsumurana</tp:taxon-name-part></tp:taxon-name></italic> <bold>11</bold> <italic><tp:taxon-name><tp:taxon-name-part taxon-name-part-type="genus" reg="Togepsylla">Togepsylla</tp:taxon-name-part> <tp:taxon-name-part taxon-name-part-type="species" reg="takahashii">takahashii</tp:taxon-name-part></tp:taxon-name></italic> <bold>12</bold> <italic><tp:taxon-name><tp:taxon-name-part taxon-name-part-type="genus" reg="Togepsylla">Togepsylla</tp:taxon-name-part> <tp:taxon-name-part taxon-name-part-type="species" reg="tibetana">tibetana</tp:taxon-name-part></tp:taxon-name></italic>. Scale bar: 0.5 mm.</p></caption><graphic xmlns:xlink="http://www.w3.org/1999/xlink" xlink:href="zookeys-716-063-g002.jpg" position="float" orientation="portrait" xlink:type="simple" id="oo_170663.jpg"/></fig><fig id="F3" position="float" orientation="portrait"><label>Figure 13–18.</label><caption><p>Hind legs and wax-secreting fields of <italic><tp:taxon-name><tp:taxon-name-part taxon-name-part-type="genus" reg="Togepsylla">Togepsylla</tp:taxon-name-part></tp:taxon-name></italic> spp. <bold>13, 16</bold> <italic><tp:taxon-name><tp:taxon-name-part taxon-name-part-type="genus" reg="Togepsylla">Togepsylla</tp:taxon-name-part> <tp:taxon-name-part taxon-name-part-type="species" reg="glutinosae">glutinosae</tp:taxon-name-part></tp:taxon-name></italic> sp. n.; <bold>14, 17</bold> <italic><tp:taxon-name><tp:taxon-name-part taxon-name-part-type="genus" reg="Togepsylla">Togepsylla</tp:taxon-name-part> <tp:taxon-name-part taxon-name-part-type="species" reg="matsumurana">matsumurana</tp:taxon-name-part></tp:taxon-name></italic> <bold>15, 18</bold> <italic><tp:taxon-name><tp:taxon-name-part taxon-name-part-type="genus" reg="Togepsylla">Togepsylla</tp:taxon-name-part> <tp:taxon-name-part taxon-name-part-type="species" reg="takahashii">takahashii</tp:taxon-name-part></tp:taxon-name></italic> <bold>13–15</bold> Metafemora and tibia <bold>16–18</bold> Wax-secreting fields on lateral aspect of sternites of abdominal segments IV–VI. Scale bar: 0.2 mm.</p></caption><graphic xmlns:xlink="http://www.w3.org/1999/xlink" xlink:href="zookeys-716-063-g003.jpg" position="float" orientation="portrait" xlink:type="simple" id="oo_170664.jpg"/></fig><fig id="F4" position="float" orientation="portrait"><label>Figure 19–28.</label><caption><p>Male terminalia of <italic><tp:taxon-name><tp:taxon-name-part taxon-name-part-type="genus" reg="Togepsylla">Togepsylla</tp:taxon-name-part></tp:taxon-name></italic> spp. <bold>19–21</bold> <italic><tp:taxon-name><tp:taxon-name-part taxon-name-part-type="genus" reg="Togepsylla">Togepsylla</tp:taxon-name-part> <tp:taxon-name-part taxon-name-part-type="species" reg="glutinosae">glutinosae</tp:taxon-name-part></tp:taxon-name></italic> sp. n. <bold>22–24</bold> <italic><tp:taxon-name><tp:taxon-name-part taxon-name-part-type="genus" reg="Togepsylla">Togepsylla</tp:taxon-name-part> <tp:taxon-name-part taxon-name-part-type="species" reg="matsumurana">matsumurana</tp:taxon-name-part></tp:taxon-name></italic> <bold>25, 26</bold> <italic><tp:taxon-name><tp:taxon-name-part taxon-name-part-type="genus" reg="Togepsylla">Togepsylla</tp:taxon-name-part> <tp:taxon-name-part taxon-name-part-type="species" reg="takahashii">takahashii</tp:taxon-name-part></tp:taxon-name></italic> <bold>27, 28</bold> <italic><tp:taxon-name><tp:taxon-name-part taxon-name-part-type="genus" reg="Togepsylla">Togepsylla</tp:taxon-name-part> <tp:taxon-name-part taxon-name-part-type="species" reg="tibetana">tibetana</tp:taxon-name-part></tp:taxon-name></italic> <bold>19, 22, 25, 27</bold> Male terminalia, in profile <bold>20, 23, 26, 28</bold> Paramere, inner surface <bold>21</bold> Paramere, posterior view <bold>24</bold>. Apical half of aedeagus. Scale bar: 0.2 mm.</p></caption><graphic xmlns:xlink="http://www.w3.org/1999/xlink" xlink:href="zookeys-716-063-g004.jpg" position="float" orientation="portrait" xlink:type="simple" id="oo_170665.jpg"/></fig><fig id="F5" position="float" orientation="portrait"><label>Figure 29–32.</label><caption><p>Female terminalia of <italic><tp:taxon-name><tp:taxon-name-part taxon-name-part-type="genus" reg="Togepsylla">Togepsylla</tp:taxon-name-part></tp:taxon-name></italic> spp. <bold>A</bold> <italic><tp:taxon-name><tp:taxon-name-part taxon-name-part-type="genus" reg="Togepsylla">Togepsylla</tp:taxon-name-part> <tp:taxon-name-part taxon-name-part-type="species" reg="glutinosae">glutinosae</tp:taxon-name-part></tp:taxon-name></italic> sp. n. <bold>B</bold> <italic><tp:taxon-name><tp:taxon-name-part taxon-name-part-type="genus" reg="Togepsylla">Togepsylla</tp:taxon-name-part> <tp:taxon-name-part taxon-name-part-type="species" reg="matsumurana">matsumurana</tp:taxon-name-part></tp:taxon-name></italic> <bold>C</bold> <italic><tp:taxon-name><tp:taxon-name-part taxon-name-part-type="genus" reg="Togepsylla">Togepsylla</tp:taxon-name-part> <tp:taxon-name-part taxon-name-part-type="species" reg="takahashii">takahashii</tp:taxon-name-part></tp:taxon-name></italic> <bold>D</bold> <italic><tp:taxon-name><tp:taxon-name-part taxon-name-part-type="genus" reg="Togepsylla">Togepsylla</tp:taxon-name-part> <tp:taxon-name-part taxon-name-part-type="species" reg="tibetana">tibetana</tp:taxon-name-part></tp:taxon-name></italic>. Scale bar: 0.2 mm.</p></caption><graphic xmlns:xlink="http://www.w3.org/1999/xlink" xlink:href="zookeys-716-063-g005.jpg" position="float" orientation="portrait" xlink:type="simple" id="oo_170666.jpg"/></fig><fig id="F6" position="float" orientation="portrait"><label>Figure 33–42.</label><caption><p>Fifth instar immature of <italic><tp:taxon-name><tp:taxon-name-part taxon-name-part-type="genus" reg="Togepsylla">Togepsylla</tp:taxon-name-part></tp:taxon-name></italic> spp. <bold>33–37</bold> <italic><tp:taxon-name><tp:taxon-name-part taxon-name-part-type="genus" reg="Togepsylla">Togepsylla</tp:taxon-name-part> <tp:taxon-name-part taxon-name-part-type="species" reg="glutinosae">glutinosae</tp:taxon-name-part></tp:taxon-name></italic> sp. n. <bold>38–42</bold> <italic><tp:taxon-name><tp:taxon-name-part taxon-name-part-type="genus" reg="Togepsylla">Togepsylla</tp:taxon-name-part> <tp:taxon-name-part taxon-name-part-type="species" reg="takahashii">takahashii</tp:taxon-name-part></tp:taxon-name></italic> <bold>33, 38</bold> Half of head, dorsal view <bold>34, 39</bold> Antenna, dorsal view <bold>35, 40</bold> Wing pads, dorsal view <bold>36</bold> Claws, showing pulvilli and apical setae of tarsus <bold>37</bold> Circum anal ring, ventral view <bold>41</bold> Claws, showing pulvilli <bold>42</bold> Circum anal ring, dorsal view on the left half, ventral view on the right half. Scale bar: 0.2 mm (<bold>33–35, 37, 38–40, 42</bold>), 0.05 mm (<bold>36, 41</bold>).</p></caption><graphic xmlns:xlink="http://www.w3.org/1999/xlink" xlink:href="zookeys-716-063-g006.jpg" position="float" orientation="portrait" xlink:type="simple" id="oo_170667.jpg"/></fig><fig id="F10" position="float" orientation="portrait"><label>Figure 57–58.</label><caption><p>Lateral aspect of thorax. <bold>57</bold> <italic><tp:taxon-name><tp:taxon-name-part taxon-name-part-type="genus" reg="Togepsylla">Togepsylla</tp:taxon-name-part> <tp:taxon-name-part taxon-name-part-type="species" reg="takahashii">takahashii</tp:taxon-name-part></tp:taxon-name></italic> <bold>58</bold> <italic><tp:taxon-name><tp:taxon-name-part taxon-name-part-type="genus" reg="Cacopsylla">Cacopsylla</tp:taxon-name-part></tp:taxon-name></italic> sp. Scale bar: 0.2 mm (<bold>57</bold>), 0.5 mm (<bold>58</bold>). Abbrevations: aac = anterior axillary cord; abas = anterior basalare sclerite; acl = anapleural cleft; adk = anepimeral disk; aepm = anepimeron; aeps = anepisternum; apwp = anterior pleural wing process; cx = coxa; cxc = coxal condyle; epm = epimeron; eps = episternum; hepm = heel of epimeron; kepm = katepimeron; keps = katepisternum; nt = notum; pa = pleural apophysis; pac = posterior axillary cord; pbas = posterior basalare sclerite; pcb = precoxal bridge; pbr = prealar bridge; pls = pleural suture; pnt = postnotum; ppt = parapteron; ppwp = posterior pleural wing process; psc = praescutum; sc = scutum; scl = scutellum; tems = transepimeral suture; tg = tegula; trn = trochantin.</p></caption><graphic xmlns:xlink="http://www.w3.org/1999/xlink" xlink:href="zookeys-716-063-g010.jpg" position="float" orientation="portrait" xlink:type="simple" id="oo_170671.jpg"/></fig><fig id="F11" position="float" orientation="portrait"><label>Figure 59–61.</label><caption><p>Comparison of ventral aspect of thorax. <bold>59</bold> <italic><tp:taxon-name><tp:taxon-name-part taxon-name-part-type="genus" reg="Togepsylla">Togepsylla</tp:taxon-name-part> <tp:taxon-name-part taxon-name-part-type="species" reg="takahashii">takahashii</tp:taxon-name-part></tp:taxon-name></italic>, ventral aspect of meso- and metathorax <bold>60</bold> <italic><tp:taxon-name><tp:taxon-name-part taxon-name-part-type="genus" reg="Cacopsylla">Cacopsylla</tp:taxon-name-part></tp:taxon-name></italic> sp., ventral aspect of mesothorax <bold>61</bold> <italic><tp:taxon-name><tp:taxon-name-part taxon-name-part-type="genus" reg="Trialeurodes">Trialeurodes</tp:taxon-name-part> <tp:taxon-name-part taxon-name-part-type="species" reg="vaporariorum">vaporariorum</tp:taxon-name-part></tp:taxon-name></italic>, ventral aspect of meso- and metathorax. Scale bar: 0.2 mm. Abbrevation: es = extra sclerites.</p></caption><graphic xmlns:xlink="http://www.w3.org/1999/xlink" xlink:href="zookeys-716-063-g011.jpg" position="float" orientation="portrait" xlink:type="simple" id="oo_170672.jpg"/></fig><table-wrap id="T1" position="float" orientation="portrait"><label>Table 1.</label><caption><p>Measurements in mm.</p></caption><table id="TID0E1FAE" rules="all"><tbody><tr><td rowspan="1" colspan="2">
                    <bold>Adults</bold>
                  </td><td rowspan="1" colspan="1">
                    <bold><abbrev xmlns:xlink="http://www.w3.org/1999/xlink" xlink:title="head width" id="ABBRID0ELBAG" xlink:type="simple">HW</abbrev></bold>
                  </td><td rowspan="1" colspan="2">
                    <bold><abbrev xmlns:xlink="http://www.w3.org/1999/xlink" xlink:title="antennal length" id="ABBRID0EUBAG" xlink:type="simple">AL</abbrev></bold>
                  </td><td rowspan="1" colspan="1">
                    <bold><abbrev xmlns:xlink="http://www.w3.org/1999/xlink" xlink:title="length of the posterior pair of prickly setae on the median of the vertex" id="ABBRID0E4BAG" xlink:type="simple">SL</abbrev></bold>
                  </td><td rowspan="1" colspan="1">
                    <bold><abbrev xmlns:xlink="http://www.w3.org/1999/xlink" xlink:title="mesoscutum width" id="ABBRID0EGCAG" xlink:type="simple">TW</abbrev></bold>
                  </td><td rowspan="1" colspan="2">
                    <bold><abbrev xmlns:xlink="http://www.w3.org/1999/xlink" xlink:title="fore wing length" id="ABBRID0EPCAG" xlink:type="simple">WL</abbrev></bold>
                  </td><td rowspan="1" colspan="1">
                    <bold><abbrev xmlns:xlink="http://www.w3.org/1999/xlink" xlink:title="metatibial length" id="ABBRID0EYCAG" xlink:type="simple">TL</abbrev></bold>
                  </td></tr><tr><td rowspan="2" colspan="1">
                    <italic><tp:taxon-name><tp:taxon-name-part taxon-name-part-type="genus" reg="Togepsylla">Togepsylla</tp:taxon-name-part> <tp:taxon-name-part taxon-name-part-type="species" reg="glutinosae">glutinosae</tp:taxon-name-part></tp:taxon-name></italic>
                  </td><td rowspan="1" colspan="1">4♂♂</td><td rowspan="1" colspan="1">0.34–0.36</td><td rowspan="1" colspan="2">0.36–0.47</td><td rowspan="1" colspan="1">0.65–0.92</td><td rowspan="1" colspan="1">0.32–0.35</td><td rowspan="1" colspan="2">1.00–1.08</td><td rowspan="1" colspan="1">0.40–0.45</td></tr><tr><td rowspan="1" colspan="1">2♀♀</td><td rowspan="1" colspan="1">0.36–0.38</td><td rowspan="1" colspan="2">0.40–0.48</td><td rowspan="1" colspan="1">1.04–1.06</td><td rowspan="1" colspan="1">0.38–0.39</td><td rowspan="1" colspan="2">1.23–1.24</td><td rowspan="1" colspan="1">0.46–0.48</td></tr><tr><td rowspan="2" colspan="1">
                    <italic><tp:taxon-name><tp:taxon-name-part taxon-name-part-type="genus" reg="Togepsylla">Togepsylla</tp:taxon-name-part> <tp:taxon-name-part taxon-name-part-type="species" reg="matsumurana">matsumurana</tp:taxon-name-part></tp:taxon-name></italic>
                  </td><td rowspan="1" colspan="1">4♂♂</td><td rowspan="1" colspan="1">0.42–0.44</td><td rowspan="1" colspan="2">0.71–0.76</td><td rowspan="1" colspan="1">0.80–0.88</td><td rowspan="1" colspan="1">0.49–0.50</td><td rowspan="1" colspan="2">1.84–1.92</td><td rowspan="1" colspan="1">0.70–0.72</td></tr><tr><td rowspan="1" colspan="1">4♀♀</td><td rowspan="1" colspan="1">0.44–0.46</td><td rowspan="1" colspan="2">0.65–0.73</td><td rowspan="1" colspan="1">0.83–0.95</td><td rowspan="1" colspan="1">0.52–0.56</td><td rowspan="1" colspan="2">2.10–2.23</td><td rowspan="1" colspan="1">0.59–0.67</td></tr><tr><td rowspan="2" colspan="1">
                    <italic><tp:taxon-name><tp:taxon-name-part taxon-name-part-type="genus" reg="Togepsylla">Togepsylla</tp:taxon-name-part> <tp:taxon-name-part taxon-name-part-type="species" reg="takahashii">takahashii</tp:taxon-name-part></tp:taxon-name></italic>
                  </td><td rowspan="1" colspan="1">4♂♂</td><td rowspan="1" colspan="1">0.36–0.38</td><td rowspan="1" colspan="2">0.87–0.92</td><td rowspan="1" colspan="1">1.37–1.54</td><td rowspan="1" colspan="1">0.36–0.38</td><td rowspan="1" colspan="2">1.38–1.41</td><td rowspan="1" colspan="1">0.56–0.59</td></tr><tr><td rowspan="1" colspan="1">3♀♀</td><td rowspan="1" colspan="1">0.39–0.41</td><td rowspan="1" colspan="2">0.92–0.96</td><td rowspan="1" colspan="1">1.47–1.58</td><td rowspan="1" colspan="1">0.42–0.44</td><td rowspan="1" colspan="2">1.53–1.62</td><td rowspan="1" colspan="1">0.67–0.69</td></tr><tr><td rowspan="2" colspan="1">
                    <italic><tp:taxon-name><tp:taxon-name-part taxon-name-part-type="genus" reg="Togepsylla">Togepsylla</tp:taxon-name-part> <tp:taxon-name-part taxon-name-part-type="species" reg="tibetana">tibetana</tp:taxon-name-part></tp:taxon-name></italic>
                  </td><td rowspan="1" colspan="1">4♂♂</td><td rowspan="1" colspan="1">0.42–0.43</td><td rowspan="1" colspan="2">0.77–0.80</td><td rowspan="1" colspan="1">0.74–0.81</td><td rowspan="1" colspan="1">0.40–0.48</td><td rowspan="1" colspan="2">1.80–2.01</td><td rowspan="1" colspan="1">0.64–0.72</td></tr><tr><td rowspan="1" colspan="1">4♀♀</td><td rowspan="1" colspan="1">0.42–0.44</td><td rowspan="1" colspan="2">0.71–0.85</td><td rowspan="1" colspan="1">0.83–0.88</td><td rowspan="1" colspan="1">0.45–0.48</td><td rowspan="1" colspan="2">1.98–2.20</td><td rowspan="1" colspan="1">0.60–0.64</td></tr><tr><td rowspan="1" colspan="2">
                    <bold>Fifth instar immatures</bold>
                  </td><td rowspan="1" colspan="2">
                    <bold><abbrev xmlns:xlink="http://www.w3.org/1999/xlink" xlink:title="total body length" id="ABBRID0EUKAG" xlink:type="simple">BL</abbrev></bold>
                  </td><td rowspan="1" colspan="2">
                    <bold><abbrev xmlns:xlink="http://www.w3.org/1999/xlink" xlink:title="antennal length" id="ABBRID0E4KAG" xlink:type="simple">AL</abbrev></bold>
                  </td><td rowspan="1" colspan="2">
                    <bold><abbrev xmlns:xlink="http://www.w3.org/1999/xlink" xlink:title="head width" id="ABBRID0EGLAG" xlink:type="simple">HW</abbrev></bold>
                  </td><td rowspan="1" colspan="2">
                    <bold><abbrev xmlns:xlink="http://www.w3.org/1999/xlink" xlink:title="fore wing pad length" id="ABBRID0EPLAG" xlink:type="simple">FL</abbrev></bold>
                  </td></tr><tr><td rowspan="1" colspan="1">
                    <italic><tp:taxon-name><tp:taxon-name-part taxon-name-part-type="genus" reg="Togepsylla">Togepsylla</tp:taxon-name-part> <tp:taxon-name-part taxon-name-part-type="species" reg="glutinosae">glutinosae</tp:taxon-name-part></tp:taxon-name></italic>
                  </td><td rowspan="1" colspan="1">n = 5</td><td rowspan="1" colspan="2">0.89–0.99</td><td rowspan="1" colspan="2">0.34–0.38</td><td rowspan="1" colspan="2">0.29–0.33</td><td rowspan="1" colspan="2">0.30–0.35</td></tr><tr><td rowspan="1" colspan="1">
                    <italic><tp:taxon-name><tp:taxon-name-part taxon-name-part-type="genus" reg="Togepsylla">Togepsylla</tp:taxon-name-part> <tp:taxon-name-part taxon-name-part-type="species" reg="matsumurana">matsumurana</tp:taxon-name-part></tp:taxon-name></italic>
                  </td><td rowspan="1" colspan="1">n = 2</td><td rowspan="1" colspan="2">1.14–1.30</td><td rowspan="1" colspan="2">0.38–0.47</td><td rowspan="1" colspan="2">0.35–0.42</td><td rowspan="1" colspan="2">0.42–0.51</td></tr><tr><td rowspan="1" colspan="1">
                    <italic><tp:taxon-name><tp:taxon-name-part taxon-name-part-type="genus" reg="Togepsylla">Togepsylla</tp:taxon-name-part> <tp:taxon-name-part taxon-name-part-type="species" reg="takahashii">takahashii</tp:taxon-name-part></tp:taxon-name></italic>
                  </td><td rowspan="1" colspan="1">n = 5</td><td rowspan="1" colspan="2">1.32–1.46</td><td rowspan="1" colspan="2">0.56–0.61</td><td rowspan="1" colspan="2">0.40–0.41</td><td rowspan="1" colspan="2">0.46–0.52</td></tr></tbody></table></table-wrap></tp:treatment-sec><ref-list><ref id="B34"><mixed-citation xmlns:xlink="http://www.w3.org/1999/xlink" xlink:type="simple">
          <person-group><name name-style="western"><surname>Takahashi</surname><given-names>R</given-names></name></person-group> (<year>1936</year>) <article-title>Food habits and new habitats of Formosan <tp:taxon-name><tp:taxon-name-part taxon-name-part-type="family">Psyllidae</tp:taxon-name-part></tp:taxon-name>, with notes on the peculiar food habits of Formosan phytophagous insects.</article-title> <source>Kontyû</source> <volume>10</volume>: <fpage>291</fpage>–<lpage>296</lpage>.</mixed-citation></ref><ref id="B41"><mixed-citation xmlns:xlink="http://www.w3.org/1999/xlink" xlink:type="simple">
          <person-group><name name-style="western"><surname>Yang</surname><given-names>CT</given-names></name></person-group> (<year>1984</year>) <article-title><tp:taxon-name><tp:taxon-name-part taxon-name-part-type="family">Psyllidae</tp:taxon-name-part></tp:taxon-name> of Taiwan.</article-title> <source>Taiwan Museum Special Publication Series</source> <volume>3</volume>: <fpage>1</fpage>–<lpage>305</lpage>.</mixed-citation></ref><ref id="B20"><mixed-citation xmlns:xlink="http://www.w3.org/1999/xlink" xlink:type="simple">
          <person-group><name name-style="western"><surname>Li</surname><given-names>F</given-names></name></person-group> (<year>2011</year>) <source><tp:taxon-name><tp:taxon-name-part taxon-name-part-type="infraorder">Psyllidomorpha</tp:taxon-name-part></tp:taxon-name> of China (<tp:taxon-name><tp:taxon-name-part taxon-name-part-type="class">Insecta</tp:taxon-name-part></tp:taxon-name>: <tp:taxon-name><tp:taxon-name-part taxon-name-part-type="order">Hemiptera</tp:taxon-name-part></tp:taxon-name>).</source> <publisher-name>Science Press</publisher-name>, <publisher-loc>Beijing</publisher-loc>, <size units="page">1976 pp</size>.</mixed-citation></ref></ref-list></tp:taxon-treatment>
