# Supplementary material for: Half-jumping plant lice – a taxonomic revision of the distinctive psyllid genus Togepsylla Kuwayama with a reassessment of morphology (Hemiptera, Psylloidea)
Source: Zookeys. 2017 Nov 27;(716):63–93. doi: 10.3897/zookeys.716.13916 (PMC5740473; doi:10.3897/zookeys.716.13916)
Supplement: XML Treatment for Togepsylla tibetana [file zookeys.716.13916-treatment5.xml]

<!DOCTYPE tp:taxon-treatment
  PUBLIC "-//TaxonX//DTD Taxonomic Treatment Publishing DTD v0 20100105//EN" "tax-treatment-NSO.dtd">
<tp:taxon-treatment xmlns:tp="http://www.plazi.org/taxpub"><tp:treatment-meta><kwd-group><label>Taxon classification</label><kwd><named-content xmlns:xlink="http://www.w3.org/1999/xlink" content-type="kingdom">Animalia</named-content></kwd><kwd><named-content xmlns:xlink="http://www.w3.org/1999/xlink" content-type="order">Hemiptera</named-content></kwd><kwd><named-content xmlns:xlink="http://www.w3.org/1999/xlink" content-type="family">Psylloidea</named-content></kwd></kwd-group><mixed-citation publication-type="journal"><person-group><name><surname>Luo</surname><given-names>Xinyu</given-names></name><name><surname>Cai</surname><given-names>Wanzhi</given-names></name><name><surname>Qiao</surname><given-names>Gexia</given-names></name></person-group><article-title>Half-jumping plant lice – a taxonomic revision of the distinctive psyllid genus <italic><tp:taxon-name><tp:taxon-name-part taxon-name-part-type="genus" reg="Togepsylla">Togepsylla</tp:taxon-name-part></tp:taxon-name></italic> Kuwayama with a reassessment of morphology (<tp:taxon-name><tp:taxon-name-part taxon-name-part-type="order">Hemiptera</tp:taxon-name-part></tp:taxon-name>, <tp:taxon-name><tp:taxon-name-part taxon-name-part-type="superfamily">Psylloidea</tp:taxon-name-part></tp:taxon-name>)</article-title><source>Zookeys</source><day>27</day><month>11</month><year>2017</year><volume>2017</volume><issue>716</issue><fpage>63</fpage><lpage>93</lpage><pub-id pub-id-type="doi">10.3897/zookeys.716.13916</pub-id></mixed-citation></tp:treatment-meta><tp:nomenclature><tp:taxon-name>
            <tp:taxon-name-part taxon-name-part-type="genus" reg="Togepsylla">Togepsylla</tp:taxon-name-part>
            <tp:taxon-name-part taxon-name-part-type="species" reg="tibetana">tibetana</tp:taxon-name-part>
          </tp:taxon-name><tp:taxon-authority>(Yang &amp; Li, 1981)</tp:taxon-authority><xref ref-type="fig" rid="F1">Figs 4</xref><xref ref-type="fig" rid="F1">, 8</xref><xref ref-type="fig" rid="F2">, 12</xref><xref ref-type="fig" rid="F4">, 27</xref><xref ref-type="fig" rid="F4">, 28</xref><xref ref-type="fig" rid="F5">, 32</xref><!--PageBreak--><!--PageBreak--><tp:nomenclature-citation-list><tp:nomenclature-citation><tp:taxon-name>
                <tp:taxon-name-part taxon-name-part-type="genus" reg="Hemipteripsylla">Hemipteripsylla</tp:taxon-name-part> <tp:taxon-name-part taxon-name-part-type="species" reg="tibetana">tibetana</tp:taxon-name-part></tp:taxon-name><comment>Yang &amp; Li, 1981: 182; <xref ref-type="bibr" rid="B20">Li 2011</xref>: 209.</comment></tp:nomenclature-citation><tp:nomenclature-citation><tp:taxon-name>
                <tp:taxon-name-part taxon-name-part-type="genus" reg="Togepsylla">Togepsylla</tp:taxon-name-part> <tp:taxon-name-part taxon-name-part-type="species" reg="tibetana">tibetana</tp:taxon-name-part></tp:taxon-name><comment>(Yang &amp; Li): <xref ref-type="bibr" rid="B16">Hodkinson 1990</xref>: 716.</comment></tp:nomenclature-citation></tp:nomenclature-citation-list></tp:nomenclature><tp:treatment-sec sec-type="diagnosis" id="SECID0EPIAI"><title>Diagnosis.</title><p>Paramere with large area of netlike grains covering the inner surface of apical half, anterior margin serrated (Figs <xref ref-type="fig" rid="F4">27</xref>, <xref ref-type="fig" rid="F4">28</xref>). Female proctiger short, curved upwards only at the tip (Fig. <xref ref-type="fig" rid="F5">32</xref>).</p></tp:treatment-sec><tp:treatment-sec sec-type="redescription" id="SECID0EBJAI"><title>Redescription.</title><p>
            <bold><italic>Adult coloration.</italic></bold> Ground color yellow. Long and thick setae on dorsum yellow. Compound eyes grey. Ocelli yellow. Antennae yellow, with black spices on segments IV, VI, VIII; segments IX-X entirely black. Fore wing hyaline and colorless (Fig. <xref ref-type="fig" rid="F2">12</xref>). Male and female terminalia yellow.</p><p>Structures: Setae on dorsum of body relatively short (Table <xref ref-type="table" rid="T1">1</xref>) and based on smooth projections. A pair of small tubercles present above toruli (Fig. <xref ref-type="fig" rid="F1">4</xref>). Gena moderately swollen bilaterally (Fig. <xref ref-type="fig" rid="F1">4</xref>). Antennal segments IV-IX each with a single rhinarium on the apex, segments IV, VI and VIII each with an extra rhinarium; all rhinaria with horn-shaped projections; proximally based terminal seta about equally long with the distally based one (Fig. <xref ref-type="fig" rid="F1">8</xref>).</p><p>Mesoscutum with five pairs of prickly setae. Metatibia with one row of thick setae ventrally, and with a tightly packed row of long setae on the dorsum. Pulvilli narrow. Fore wing with broad cell r<sub>1</sub>, cell cu<sub>1</sub> tallest in the middle; vein M<sub>3+4</sub> with one seta on the base; surface spinules rather minute, widely spread across a large area in distal cells; fields of radular spinules unclear (Fig. <xref ref-type="fig" rid="F2">12</xref>).</p><p>Pore fields on abdominal ventrum large oval, with pores loosely packed.</p><p>Male terminalia: Proctiger completely sealed, with apex slightly thickened (Fig. <xref ref-type="fig" rid="F4">27</xref>). Paramere broad lamellar, with rather slender base; anterior margin of apical half emarginated, thin and serated; posterior margin with a basal ridge; apical half of inner surface with netlike grains; anterior angle with a few short and thick setae on inner surface; posterior margin with a row of inner-curved short setae on apical half (Figs <xref ref-type="fig" rid="F4">27</xref>, <xref ref-type="fig" rid="F4">28</xref>). Aedeagus curved backwards apically, dorsum lacking tiny spines, tip forming a small acute hook (Fig. <xref ref-type="fig" rid="F4">27</xref>). Subgenital plate near rectangular in profile, dorsal-apical angle with one long seta, ventral surface with sparse setae (Fig. <xref ref-type="fig" rid="F4">27</xref>).</p><p>Female terminalia (Fig. <xref ref-type="fig" rid="F5">32</xref>): Short and broad in overall shape. Apex of proctiger moderately curved upwards; apical half of proctiger with nearly evenly spaced setae, and with a row of setae along ventral margin of apical process. Subgenital plate with blunt and retracted apex, ventral surface with sparse setae.</p><fig id="F10" position="float" orientation="portrait"><label>Figure 57–58.</label><caption><p>Lateral aspect of thorax. <bold>57</bold> <italic><tp:taxon-name><tp:taxon-name-part taxon-name-part-type="genus" reg="Togepsylla">Togepsylla</tp:taxon-name-part> <tp:taxon-name-part taxon-name-part-type="species" reg="takahashii">takahashii</tp:taxon-name-part></tp:taxon-name></italic> <bold>58</bold> <italic><tp:taxon-name><tp:taxon-name-part taxon-name-part-type="genus" reg="Cacopsylla">Cacopsylla</tp:taxon-name-part></tp:taxon-name></italic> sp. Scale bar: 0.2 mm (<bold>57</bold>), 0.5 mm (<bold>58</bold>). Abbrevations: aac = anterior axillary cord; abas = anterior basalare sclerite; acl = anapleural cleft; adk = anepimeral disk; aepm = anepimeron; aeps = anepisternum; apwp = anterior pleural wing process; cx = coxa; cxc = coxal condyle; epm = epimeron; eps = episternum; hepm = heel of epimeron; kepm = katepimeron; keps = katepisternum; nt = notum; pa = pleural apophysis; pac = posterior axillary cord; pbas = posterior basalare sclerite; pcb = precoxal bridge; pbr = prealar bridge; pls = pleural suture; pnt = postnotum; ppt = parapteron; ppwp = posterior pleural wing process; psc = praescutum; sc = scutum; scl = scutellum; tems = transepimeral suture; tg = tegula; trn = trochantin.</p></caption><graphic xmlns:xlink="http://www.w3.org/1999/xlink" xlink:href="zookeys-716-063-g010.jpg" position="float" orientation="portrait" xlink:type="simple" id="oo_170671.jpg"/></fig><fig id="F11" position="float" orientation="portrait"><label>Figure 59–61.</label><caption><p>Comparison of ventral aspect of thorax. <bold>59</bold> <italic><tp:taxon-name><tp:taxon-name-part taxon-name-part-type="genus" reg="Togepsylla">Togepsylla</tp:taxon-name-part> <tp:taxon-name-part taxon-name-part-type="species" reg="takahashii">takahashii</tp:taxon-name-part></tp:taxon-name></italic>, ventral aspect of meso- and metathorax <bold>60</bold> <italic><tp:taxon-name><tp:taxon-name-part taxon-name-part-type="genus" reg="Cacopsylla">Cacopsylla</tp:taxon-name-part></tp:taxon-name></italic> sp., ventral aspect of mesothorax <bold>61</bold> <italic><tp:taxon-name><tp:taxon-name-part taxon-name-part-type="genus" reg="Trialeurodes">Trialeurodes</tp:taxon-name-part> <tp:taxon-name-part taxon-name-part-type="species" reg="vaporariorum">vaporariorum</tp:taxon-name-part></tp:taxon-name></italic>, ventral aspect of meso- and metathorax. Scale bar: 0.2 mm. Abbrevation: es = extra sclerites.</p></caption><graphic xmlns:xlink="http://www.w3.org/1999/xlink" xlink:href="zookeys-716-063-g011.jpg" position="float" orientation="portrait" xlink:type="simple" id="oo_170672.jpg"/></fig><fig id="F12" position="float" orientation="portrait"><label>Figure 62–63.</label><caption><p>
                <abbrev xmlns:xlink="http://www.w3.org/1999/xlink" xlink:title="Scanning Electron Microscope" id="ABBRID0EKOAI" xlink:type="simple">SEM</abbrev> photographs of <italic><tp:taxon-name><tp:taxon-name-part taxon-name-part-type="genus" reg="Togepsylla">Togepsylla</tp:taxon-name-part> <tp:taxon-name-part taxon-name-part-type="species" reg="matsumurana">matsumurana</tp:taxon-name-part></tp:taxon-name></italic>. <bold>62</bold> Wax-secreting field on the sternite of abdominal segment 5, black arrow showing empty pore, white arrow showing wax thread secreted <bold>63</bold> Prickly setae on the vertex, showing detailed structure.</p></caption><graphic xmlns:xlink="http://www.w3.org/1999/xlink" xlink:href="zookeys-716-063-g012.jpg" position="float" orientation="portrait" xlink:type="simple" id="oo_170673.jpg"/></fig><p>
            <bold><italic>Fifth instar immature.</italic></bold> Unknown.</p></tp:treatment-sec><tp:treatment-sec sec-type="material" id="SECID0EJPAI"><title>Material examined.</title><p>CHINA: 49 ♂, 69 ♀, Tibet, Nyingchi, Mafenggou, 3050 m, ex <italic><tp:taxon-name><tp:taxon-name-part taxon-name-part-type="genus" reg="Litsea">Litsea</tp:taxon-name-part> <tp:taxon-name-part taxon-name-part-type="species" reg="sericea">sericea</tp:taxon-name-part></tp:taxon-name></italic>, 1.vi.1978, Fasheng Li (<named-content xmlns:xlink="http://www.w3.org/1999/xlink" content-type="dwc:institutional_code" xlink:type="simple">CAU</named-content>, type series).</p></tp:treatment-sec><tp:treatment-sec sec-type="host" id="SECID0E6PAI"><title>Host plant.</title><p>
            <italic><tp:taxon-name><tp:taxon-name-part taxon-name-part-type="genus" reg="Litsea">Litsea</tp:taxon-name-part> <tp:taxon-name-part taxon-name-part-type="species" reg="sericea">sericea</tp:taxon-name-part></tp:taxon-name></italic> (Nees.) Hook. f. (<tp:taxon-name><tp:taxon-name-part taxon-name-part-type="family">Lauraceae</tp:taxon-name-part></tp:taxon-name>)</p></tp:treatment-sec><tp:treatment-sec sec-type="distribution" id="SECID0EVQAI"><title>Distribution.</title><p>
            <bold>China</bold>: Tibet.</p><!--PageBreak--></tp:treatment-sec><tp:treatment-sec sec-type="biology" id="SECID0E5QAI"><title>Biology.</title><p>
            <xref ref-type="bibr" rid="B40">Yang and Li (1981)</xref> recorded that the adults gather among the clusters of young leaves by large amount. The record of a habit similar with <italic><tp:taxon-name><tp:taxon-name-part taxon-name-part-type="genus" reg="Togepsylla">T.</tp:taxon-name-part> <tp:taxon-name-part taxon-name-part-type="species" reg="takahashii">takahashii</tp:taxon-name-part></tp:taxon-name></italic> by <xref ref-type="bibr" rid="B20">Li (2011)</xref> seems artificial.</p><sec sec-type="Differences between Togepsylla and Syncoptozus" id="SECID0EXRAI"><title>Differences between <italic><tp:taxon-name><tp:taxon-name-part taxon-name-part-type="genus" reg="Togepsylla">Togepsylla</tp:taxon-name-part></tp:taxon-name></italic> and <italic><tp:taxon-name><tp:taxon-name-part taxon-name-part-type="genus" reg="Syncoptozus">Syncoptozus</tp:taxon-name-part></tp:taxon-name></italic></title><p>The similarities and differences of the two genera have been listed by <xref ref-type="bibr" rid="B16">Hodkinson (1990)</xref>. Nevertheless, some supplements can still be made here. <italic><tp:taxon-name><tp:taxon-name-part taxon-name-part-type="genus" reg="Togepsylla">Togepsylla</tp:taxon-name-part></tp:taxon-name></italic> possesses no median suture or discal foveae on the vertex; while <tp:taxon-name><tp:taxon-name-part taxon-name-part-type="genus" reg="Syncoptozus">Syncoptozus</tp:taxon-name-part></tp:taxon-name> has the anterior section of median suture present, and <italic><tp:taxon-name><tp:taxon-name-part taxon-name-part-type="genus" reg="Syncoptozus">S.</tp:taxon-name-part> <tp:taxon-name-part taxon-name-part-type="species" reg="bifurcatus">bifurcatus</tp:taxon-name-part></tp:taxon-name></italic> possesses discal foveae (<xref ref-type="bibr" rid="B4">Brown and Hodkinson 1988</xref>). <italic><tp:taxon-name><tp:taxon-name-part taxon-name-part-type="genus" reg="Togepsylla">Togepsylla</tp:taxon-name-part></tp:taxon-name></italic> has rhinaria on antennal segments IV-IX, sometimes even segment III, and often with additional rhinaria; <italic><tp:taxon-name><tp:taxon-name-part taxon-name-part-type="genus" reg="Syncoptozus">Syncoptozus</tp:taxon-name-part></tp:taxon-name></italic> has only one rhinarium on apex of segments IV, VI, VIII, and IX each.</p></sec><sec sec-type="Reassessment of morphology" id="SECID0EZTAI"><title>Reassessment of morphology</title><p>
              <bold>Hind legs</bold>
            </p><p>Psyllids jump powerfully, then cast a mid-air rotation. Such a somersault, however, involves not only the strong muscles supported by the specialized metathoracic furca, enlarged metatrochanteral tendon and expanded meral part of the metacoxa but also a kicking of both hind legs on parallel planes (<xref ref-type="bibr" rid="B7">Burrows 2012</xref>), which are also parallel to the longitudinal body axis. This longitudinal placement of hind legs is caused by an inward twist of the metacoxa.</p><p>To discuss the formation of the enlarged and twisted metacoxa, one must seek reference from the mesocoxa. Mid and hind legs are both appendages of winged thoracic segments; additionally, in immature psyllids, they are equal in every detail, although differing from the forelegs in some aspects, indicating that hind legs of adults emerged from the model of mid legs. An undescribed <italic><tp:taxon-name><tp:taxon-name-part taxon-name-part-type="genus" reg="Cacopsylla">Cacopsylla</tp:taxon-name-part></tp:taxon-name></italic> species is used as example:</p><p>The mesocoxa (Fig. <xref ref-type="fig" rid="F9">54</xref>) are relatively small and are connected to the coxal condyle of the mesopleurite by a dorsal-most articulation. Starting from the articulation, a thickened vertical edge runs down the outer surface, facing the lateral aspect, and is termed here as the ‘dorsal edge’ of the coxa. The coxa connects to the trochanter via two ‘trochanteral condyles’, which are longitudinally positioned, thus respectively termed ‘anterior-’ and ‘posterior trochanteral condyle’. Such longitudinal positioning of trochanteral condyles places the mid legs on a transverse plane, a plane nearly perpendicular to the longitudinal body axis. Besides, a normally developed trochanteral tendon originates on the inner-dorsal edge of the mesotrochanter, stretching into the chamber of the mesocoxa, clinging onto the corresponding muscles.</p><p>Compared with mesocoxa, the metacoxa (Fig. <xref ref-type="fig" rid="F9">55</xref>) first experienced an enlargement of the coxal wall, which pivots over the elongation of the dorsal edge and is primarily <!--PageBreak-->characterized as the expansion of the prearticular part of the coxal wall and thickening of the meron. Simultaneously, because of the unequal development of the prearticular part and the meron, the entire metacoxa is twisted backwards at approximately 90°, turning the two trochanteral condyles into a transverse position. The plane of hind leg is therefore turned longitudinal (Figs <xref ref-type="fig" rid="F13">66</xref>, <xref ref-type="fig" rid="F13">67</xref>). This pair of straightly backwards-reaching hind legs provides a much better concentration of jumping force, thereby driving the powerful jump described above. Additionally, the trochanteral tendon is magnified and possesses a tortuous apex, serving to support the strong jumping muscles.</p><p>By contrast, <italic><tp:taxon-name><tp:taxon-name-part taxon-name-part-type="genus" reg="Togepsylla">Togepsylla</tp:taxon-name-part></tp:taxon-name></italic> possesses half-modified metacoxae (Fig. <xref ref-type="fig" rid="F9">56</xref>). The enlargement is almost complete, but the positioning of the two trochanteral condyles is shifted at a limited level. For this reason, the hind legs of <italic><tp:taxon-name><tp:taxon-name-part taxon-name-part-type="genus" reg="Togepsylla">Togepsylla</tp:taxon-name-part></tp:taxon-name></italic> retain a posture similar to that of the middle legs, as shown in the habitus photograph (Fig. <xref ref-type="fig" rid="F13">64</xref>). Additionally, the trochanteral tendon is also half-enlarged: the relative size is much smaller, and the apex, although also expanded, is a simple flat surface instead of tortuous. According to the field observations by Xinyu Luo, adults of <italic><tp:taxon-name><tp:taxon-name-part taxon-name-part-type="genus" reg="Togepsylla">Togepsylla</tp:taxon-name-part> <tp:taxon-name-part taxon-name-part-type="species" reg="glutinosae">glutinosae</tp:taxon-name-part></tp:taxon-name></italic> sp. n. can only leap forward like frogs, at a short distance and without mid-air rotations.</p><p>
              <bold>Lateral aspect of thorax</bold>
            </p><p>Most psyllids possess an apophysis on meso- and metepisternal complex, termed ‘trochantinal apodeme’ (<xref ref-type="bibr" rid="B32">Ouvrard et al. 2002</xref>). This is an autapomorphy of <tp:taxon-name><tp:taxon-name-part taxon-name-part-type="superfamily">Psylloidea</tp:taxon-name-part></tp:taxon-name>. For mesopleuron, this structure may be on the anterior margin or median portion, depending on the taxon (<xref ref-type="bibr" rid="B32">Ouvrard et al. 2002</xref>). However, there are some cases like <italic><tp:taxon-name><tp:taxon-name-part taxon-name-part-type="genus" reg="Togepsylla">Togepsylla</tp:taxon-name-part></tp:taxon-name></italic> and <italic><tp:taxon-name><tp:taxon-name-part taxon-name-part-type="genus" reg="Pseudophacopteron">Pseudophacopteron</tp:taxon-name-part></tp:taxon-name></italic> in which the trochantinal apodeme is placed on the anterior margin and reduced to an obscure vestige.</p><p>According to <xref ref-type="bibr" rid="B32">Ouvrard et al. (2002)</xref>, the modification of psyllid metapleurite relative to mesopleurite is due to a curving of the pleural sulcus. For the metapleurite of most psyllids, taking <italic><tp:taxon-name><tp:taxon-name-part taxon-name-part-type="genus" reg="Cacopsylla">Cacopsylla</tp:taxon-name-part></tp:taxon-name></italic> as example, the pleural sulcus turns downwards over the coxal condyle, becoming congruent with the elongated and internally ridged dividing suture of episternum and trochantin (Fig. <xref ref-type="fig" rid="F10">58</xref>). In <italic><tp:taxon-name><tp:taxon-name-part taxon-name-part-type="genus" reg="Togepsylla">Togepsylla</tp:taxon-name-part></tp:taxon-name></italic>, the metapleuron represents a halfway modification. The dividing suture of metepisternum and trochantin is absent, the trochantinal apodeme is shallow and in anterior position, as in mesothorax (Fig. <xref ref-type="fig" rid="F10">57</xref>).</p><fig id="F13" position="float" orientation="portrait"><label>Figure 64–67.</label><caption><p>Habitus, showing difference in the ways that hind legs are held. <bold>64</bold> <italic><tp:taxon-name><tp:taxon-name-part taxon-name-part-type="genus" reg="Togepsylla">Togepsylla</tp:taxon-name-part> <tp:taxon-name-part taxon-name-part-type="species" reg="glutinosae">glutinosae</tp:taxon-name-part></tp:taxon-name></italic> sp. n., adult <bold>65</bold> <italic><tp:taxon-name><tp:taxon-name-part taxon-name-part-type="genus" reg="Togepsylla">Togepsylla</tp:taxon-name-part> <tp:taxon-name-part taxon-name-part-type="species" reg="glutinosae">glutinosae</tp:taxon-name-part></tp:taxon-name></italic> sp. n., immature <bold>66</bold> <italic><tp:taxon-name><tp:taxon-name-part taxon-name-part-type="genus" reg="Trioza">Trioza</tp:taxon-name-part> <tp:taxon-name-part taxon-name-part-type="species" reg="urticae">urticae</tp:taxon-name-part></tp:taxon-name></italic> (Linnaeus), adult <bold>67</bold> <italic><tp:taxon-name><tp:taxon-name-part taxon-name-part-type="genus" reg="Cyamophila">Cyamophila</tp:taxon-name-part> <tp:taxon-name-part taxon-name-part-type="species" reg="hexastigma">hexastigma</tp:taxon-name-part></tp:taxon-name></italic> (Horvath), adult.</p></caption><graphic xmlns:xlink="http://www.w3.org/1999/xlink" xlink:href="zookeys-716-063-g013.jpg" position="float" orientation="portrait" xlink:type="simple" id="oo_170674.jpg"/></fig><p>
              <bold>Wax-secreting fields on abdominal sternites</bold>
            </p><p>
              <italic><tp:taxon-name><tp:taxon-name-part taxon-name-part-type="genus" reg="Togepsylla">Togepsylla</tp:taxon-name-part></tp:taxon-name></italic> possesses three pairs of fields of pores on sternites of abdominal segments 4–6, in both sexes. Wax secretions from these pores have been observed on <italic><tp:taxon-name><tp:taxon-name-part taxon-name-part-type="genus" reg="Togepsylla">T.</tp:taxon-name-part> <tp:taxon-name-part taxon-name-part-type="species" reg="matsumurana">matsumurana</tp:taxon-name-part></tp:taxon-name></italic> (Fig. <xref ref-type="fig" rid="F12">62</xref>). Similar structures, several pairs of wax plates composed of many small wax-secreting pores, is one of the defining characters of adult whiteflies: Whiteflies kick the wax secretions of these glands with the hind legs, and then spread the shattered wax particles over the entire body surface (<xref ref-type="bibr" rid="B8">Byrne and Bellows 1991</xref>). In females of <tp:taxon-name><tp:taxon-name-part taxon-name-part-type="subfamily">Aleyrodinae</tp:taxon-name-part></tp:taxon-name>, two pairs of wax plates are found, on segments 3–4, whereas in <!--PageBreak--><tp:taxon-name><tp:taxon-name-part taxon-name-part-type="subfamily">Aleurodicinae</tp:taxon-name-part></tp:taxon-name>, four, on segments 3–6; in males of <tp:taxon-name><tp:taxon-name-part taxon-name-part-type="subfamily">Aleyrodinae</tp:taxon-name-part></tp:taxon-name>, four pairs are present on segments 3–6, whereas three pairs appear on segments 3–5 in <tp:taxon-name><tp:taxon-name-part taxon-name-part-type="subfamily">Aleurodicinae</tp:taxon-name-part></tp:taxon-name> and <tp:taxon-name><tp:taxon-name-part taxon-name-part-type="subfamily">Udamoselinae</tp:taxon-name-part></tp:taxon-name> (<xref ref-type="bibr" rid="B14">Gill 1990</xref>; <xref ref-type="bibr" rid="B25">Martin 2007</xref>).</p><p>All the four members of <tp:taxon-name><tp:taxon-name-part taxon-name-part-type="suborder">Sternorrhyncha</tp:taxon-name-part></tp:taxon-name> are known to secrete wax through integumental wax gland/pores. In scale insects whose wax glands are studied the most, these structures are highly variable in ultrastructure (shape and number of loculars of each pore) and distribution (all over the body or restricted to a certain region) (<xref ref-type="bibr" rid="B13">Foldi and Pearce 1985</xref>; <xref ref-type="bibr" rid="B12">Foldi and Lambdin 1995</xref>). Some aphid families/subfamilies possess wax gland plates, which also vary in shape and distribution, on body dorsum (<xref ref-type="bibr" rid="B9">Chen and Qiao 2012</xref>). These, however, are not so far known to reveal the same arrangement as <tp:taxon-name><tp:taxon-name-part taxon-name-part-type="subfamily">Togepsyllinae</tp:taxon-name-part></tp:taxon-name> and whiteflies, nor does the lack of detailed ultrastructural study of <tp:taxon-name><tp:taxon-name-part taxon-name-part-type="subfamily">Togepsyllinae</tp:taxon-name-part></tp:taxon-name> support their resemblance.</p><p>Psyllid immatures possess wax-secreting pores on their caudal plates. These pores are arranged in various patterns, mostly with a basic circum-anal ring (possibly homologous with the circum-anal ring of female adults), and on many occasions with extra pore fields (Brown and Hodlinson 1985). Extra pore fields can sometimes be succeeded by the adults, appearing on their more terminal (usually segments 7 and/or 8) abdominal tergites, e.g. <italic><tp:taxon-name><tp:taxon-name-part taxon-name-part-type="genus" reg="Agonoscena">Agonoscena</tp:taxon-name-part> <tp:taxon-name-part taxon-name-part-type="species" reg="pegani">pegani</tp:taxon-name-part></tp:taxon-name></italic> Loginova, 1960 and <italic><tp:taxon-name><tp:taxon-name-part taxon-name-part-type="genus" reg="Agonoscena">A.</tp:taxon-name-part> <tp:taxon-name-part taxon-name-part-type="species" reg="sabulisa">sabulisa</tp:taxon-name-part></tp:taxon-name></italic> Li, 1994 (in <xref ref-type="bibr" rid="B21">Li et al. 1994</xref>) (<xref ref-type="bibr" rid="B24">Luo 2016</xref>). Although it is not currently possible to accurately decide the homology between abdominal segments between immatures and adults, one can still roughly judge and count the separate segments of immatures by the dorsal and ventral setae rows. So far, the immature of not any species possess wax secreting pores on areas that are possibly homologous with abdominal sternites 4–6.</p><p>This is the first time that a psyllid adult is found with such fields of wax-secreting pores. Compared with those of whiteflies, wax pore fields of <italic><tp:taxon-name><tp:taxon-name-part taxon-name-part-type="genus" reg="Togepsylla">Togepsylla</tp:taxon-name-part></tp:taxon-name></italic> are strongly constricted, and the segment correspondence is different. It is uncertain whether these structures of <italic><tp:taxon-name><tp:taxon-name-part taxon-name-part-type="genus" reg="Togepsylla">Togepsylla</tp:taxon-name-part></tp:taxon-name></italic> and <tp:taxon-name><tp:taxon-name-part taxon-name-part-type="superfamily">Aleyrodoidea</tp:taxon-name-part></tp:taxon-name> are homologous or not.</p></sec></tp:treatment-sec><tp:treatment-sec><!--Section generated to contain objects referenced in tp:taxon-treatment.--><fig id="F1" position="float" orientation="portrait"><label>Figure 1–8.</label><caption><p>Head and antennae of <italic><tp:taxon-name><tp:taxon-name-part taxon-name-part-type="genus" reg="Togepsylla">Togepsylla</tp:taxon-name-part></tp:taxon-name></italic> spp. <bold>1, 5</bold> <italic><tp:taxon-name><tp:taxon-name-part taxon-name-part-type="genus" reg="Togepsylla">Togepsylla</tp:taxon-name-part> <tp:taxon-name-part taxon-name-part-type="species" reg="glutinosae">glutinosae</tp:taxon-name-part></tp:taxon-name></italic> sp. n. <bold>2, 6</bold> <italic><tp:taxon-name><tp:taxon-name-part taxon-name-part-type="genus" reg="Togepsylla">Togepsylla</tp:taxon-name-part> <tp:taxon-name-part taxon-name-part-type="species" reg="matsumurana">matsumurana</tp:taxon-name-part></tp:taxon-name></italic> <bold>3, 7</bold> <italic><tp:taxon-name><tp:taxon-name-part taxon-name-part-type="genus" reg="Togepsylla">Togepsylla</tp:taxon-name-part> <tp:taxon-name-part taxon-name-part-type="species" reg="takahashii">takahashii</tp:taxon-name-part></tp:taxon-name></italic> <bold>4, 8</bold><italic><tp:taxon-name><tp:taxon-name-part taxon-name-part-type="genus" reg="Togepsylla">Togepsylla</tp:taxon-name-part> <tp:taxon-name-part taxon-name-part-type="species" reg="tibetana">tibetana</tp:taxon-name-part></tp:taxon-name></italic> <bold>1–4</bold> Head <bold>5–8</bold> Antenna. Scale bar: 0.2 mm.</p></caption><graphic xmlns:xlink="http://www.w3.org/1999/xlink" xlink:href="zookeys-716-063-g001.jpg" position="float" orientation="portrait" xlink:type="simple" id="oo_170662.jpg"/></fig><fig id="F2" position="float" orientation="portrait"><label>Figure 9–12.</label><caption><p>Fore wing of <italic><tp:taxon-name><tp:taxon-name-part taxon-name-part-type="genus" reg="Togepsylla">Togepsylla</tp:taxon-name-part></tp:taxon-name></italic> spp. <bold>9</bold> <italic><tp:taxon-name><tp:taxon-name-part taxon-name-part-type="genus" reg="Togepsylla">Togepsylla</tp:taxon-name-part> <tp:taxon-name-part taxon-name-part-type="species" reg="glutinosae">glutinosae</tp:taxon-name-part></tp:taxon-name></italic> sp. n. <bold>10</bold> <italic><tp:taxon-name><tp:taxon-name-part taxon-name-part-type="genus" reg="Togepsylla">Togepsylla</tp:taxon-name-part> <tp:taxon-name-part taxon-name-part-type="species" reg="matsumurana">matsumurana</tp:taxon-name-part></tp:taxon-name></italic> <bold>11</bold> <italic><tp:taxon-name><tp:taxon-name-part taxon-name-part-type="genus" reg="Togepsylla">Togepsylla</tp:taxon-name-part> <tp:taxon-name-part taxon-name-part-type="species" reg="takahashii">takahashii</tp:taxon-name-part></tp:taxon-name></italic> <bold>12</bold> <italic><tp:taxon-name><tp:taxon-name-part taxon-name-part-type="genus" reg="Togepsylla">Togepsylla</tp:taxon-name-part> <tp:taxon-name-part taxon-name-part-type="species" reg="tibetana">tibetana</tp:taxon-name-part></tp:taxon-name></italic>. Scale bar: 0.5 mm.</p></caption><graphic xmlns:xlink="http://www.w3.org/1999/xlink" xlink:href="zookeys-716-063-g002.jpg" position="float" orientation="portrait" xlink:type="simple" id="oo_170663.jpg"/></fig><fig id="F4" position="float" orientation="portrait"><label>Figure 19–28.</label><caption><p>Male terminalia of <italic><tp:taxon-name><tp:taxon-name-part taxon-name-part-type="genus" reg="Togepsylla">Togepsylla</tp:taxon-name-part></tp:taxon-name></italic> spp. <bold>19–21</bold> <italic><tp:taxon-name><tp:taxon-name-part taxon-name-part-type="genus" reg="Togepsylla">Togepsylla</tp:taxon-name-part> <tp:taxon-name-part taxon-name-part-type="species" reg="glutinosae">glutinosae</tp:taxon-name-part></tp:taxon-name></italic> sp. n. <bold>22–24</bold> <italic><tp:taxon-name><tp:taxon-name-part taxon-name-part-type="genus" reg="Togepsylla">Togepsylla</tp:taxon-name-part> <tp:taxon-name-part taxon-name-part-type="species" reg="matsumurana">matsumurana</tp:taxon-name-part></tp:taxon-name></italic> <bold>25, 26</bold> <italic><tp:taxon-name><tp:taxon-name-part taxon-name-part-type="genus" reg="Togepsylla">Togepsylla</tp:taxon-name-part> <tp:taxon-name-part taxon-name-part-type="species" reg="takahashii">takahashii</tp:taxon-name-part></tp:taxon-name></italic> <bold>27, 28</bold> <italic><tp:taxon-name><tp:taxon-name-part taxon-name-part-type="genus" reg="Togepsylla">Togepsylla</tp:taxon-name-part> <tp:taxon-name-part taxon-name-part-type="species" reg="tibetana">tibetana</tp:taxon-name-part></tp:taxon-name></italic> <bold>19, 22, 25, 27</bold> Male terminalia, in profile <bold>20, 23, 26, 28</bold> Paramere, inner surface <bold>21</bold> Paramere, posterior view <bold>24</bold>. Apical half of aedeagus. Scale bar: 0.2 mm.</p></caption><graphic xmlns:xlink="http://www.w3.org/1999/xlink" xlink:href="zookeys-716-063-g004.jpg" position="float" orientation="portrait" xlink:type="simple" id="oo_170665.jpg"/></fig><fig id="F5" position="float" orientation="portrait"><label>Figure 29–32.</label><caption><p>Female terminalia of <italic><tp:taxon-name><tp:taxon-name-part taxon-name-part-type="genus" reg="Togepsylla">Togepsylla</tp:taxon-name-part></tp:taxon-name></italic> spp. <bold>A</bold> <italic><tp:taxon-name><tp:taxon-name-part taxon-name-part-type="genus" reg="Togepsylla">Togepsylla</tp:taxon-name-part> <tp:taxon-name-part taxon-name-part-type="species" reg="glutinosae">glutinosae</tp:taxon-name-part></tp:taxon-name></italic> sp. n. <bold>B</bold> <italic><tp:taxon-name><tp:taxon-name-part taxon-name-part-type="genus" reg="Togepsylla">Togepsylla</tp:taxon-name-part> <tp:taxon-name-part taxon-name-part-type="species" reg="matsumurana">matsumurana</tp:taxon-name-part></tp:taxon-name></italic> <bold>C</bold> <italic><tp:taxon-name><tp:taxon-name-part taxon-name-part-type="genus" reg="Togepsylla">Togepsylla</tp:taxon-name-part> <tp:taxon-name-part taxon-name-part-type="species" reg="takahashii">takahashii</tp:taxon-name-part></tp:taxon-name></italic> <bold>D</bold> <italic><tp:taxon-name><tp:taxon-name-part taxon-name-part-type="genus" reg="Togepsylla">Togepsylla</tp:taxon-name-part> <tp:taxon-name-part taxon-name-part-type="species" reg="tibetana">tibetana</tp:taxon-name-part></tp:taxon-name></italic>. Scale bar: 0.2 mm.</p></caption><graphic xmlns:xlink="http://www.w3.org/1999/xlink" xlink:href="zookeys-716-063-g005.jpg" position="float" orientation="portrait" xlink:type="simple" id="oo_170666.jpg"/></fig><table-wrap id="T1" position="float" orientation="portrait"><label>Table 1.</label><caption><p>Measurements in mm.</p></caption><table id="TID0E1FAE" rules="all"><tbody><tr><td rowspan="1" colspan="2">
                    <bold>Adults</bold>
                  </td><td rowspan="1" colspan="1">
                    <bold><abbrev xmlns:xlink="http://www.w3.org/1999/xlink" xlink:title="head width" id="ABBRID0ELBAG" xlink:type="simple">HW</abbrev></bold>
                  </td><td rowspan="1" colspan="2">
                    <bold><abbrev xmlns:xlink="http://www.w3.org/1999/xlink" xlink:title="antennal length" id="ABBRID0EUBAG" xlink:type="simple">AL</abbrev></bold>
                  </td><td rowspan="1" colspan="1">
                    <bold><abbrev xmlns:xlink="http://www.w3.org/1999/xlink" xlink:title="length of the posterior pair of prickly setae on the median of the vertex" id="ABBRID0E4BAG" xlink:type="simple">SL</abbrev></bold>
                  </td><td rowspan="1" colspan="1">
                    <bold><abbrev xmlns:xlink="http://www.w3.org/1999/xlink" xlink:title="mesoscutum width" id="ABBRID0EGCAG" xlink:type="simple">TW</abbrev></bold>
                  </td><td rowspan="1" colspan="2">
                    <bold><abbrev xmlns:xlink="http://www.w3.org/1999/xlink" xlink:title="fore wing length" id="ABBRID0EPCAG" xlink:type="simple">WL</abbrev></bold>
                  </td><td rowspan="1" colspan="1">
                    <bold><abbrev xmlns:xlink="http://www.w3.org/1999/xlink" xlink:title="metatibial length" id="ABBRID0EYCAG" xlink:type="simple">TL</abbrev></bold>
                  </td></tr><tr><td rowspan="2" colspan="1">
                    <italic><tp:taxon-name><tp:taxon-name-part taxon-name-part-type="genus" reg="Togepsylla">Togepsylla</tp:taxon-name-part> <tp:taxon-name-part taxon-name-part-type="species" reg="glutinosae">glutinosae</tp:taxon-name-part></tp:taxon-name></italic>
                  </td><td rowspan="1" colspan="1">4♂♂</td><td rowspan="1" colspan="1">0.34–0.36</td><td rowspan="1" colspan="2">0.36–0.47</td><td rowspan="1" colspan="1">0.65–0.92</td><td rowspan="1" colspan="1">0.32–0.35</td><td rowspan="1" colspan="2">1.00–1.08</td><td rowspan="1" colspan="1">0.40–0.45</td></tr><tr><td rowspan="1" colspan="1">2♀♀</td><td rowspan="1" colspan="1">0.36–0.38</td><td rowspan="1" colspan="2">0.40–0.48</td><td rowspan="1" colspan="1">1.04–1.06</td><td rowspan="1" colspan="1">0.38–0.39</td><td rowspan="1" colspan="2">1.23–1.24</td><td rowspan="1" colspan="1">0.46–0.48</td></tr><tr><td rowspan="2" colspan="1">
                    <italic><tp:taxon-name><tp:taxon-name-part taxon-name-part-type="genus" reg="Togepsylla">Togepsylla</tp:taxon-name-part> <tp:taxon-name-part taxon-name-part-type="species" reg="matsumurana">matsumurana</tp:taxon-name-part></tp:taxon-name></italic>
                  </td><td rowspan="1" colspan="1">4♂♂</td><td rowspan="1" colspan="1">0.42–0.44</td><td rowspan="1" colspan="2">0.71–0.76</td><td rowspan="1" colspan="1">0.80–0.88</td><td rowspan="1" colspan="1">0.49–0.50</td><td rowspan="1" colspan="2">1.84–1.92</td><td rowspan="1" colspan="1">0.70–0.72</td></tr><tr><td rowspan="1" colspan="1">4♀♀</td><td rowspan="1" colspan="1">0.44–0.46</td><td rowspan="1" colspan="2">0.65–0.73</td><td rowspan="1" colspan="1">0.83–0.95</td><td rowspan="1" colspan="1">0.52–0.56</td><td rowspan="1" colspan="2">2.10–2.23</td><td rowspan="1" colspan="1">0.59–0.67</td></tr><tr><td rowspan="2" colspan="1">
                    <italic><tp:taxon-name><tp:taxon-name-part taxon-name-part-type="genus" reg="Togepsylla">Togepsylla</tp:taxon-name-part> <tp:taxon-name-part taxon-name-part-type="species" reg="takahashii">takahashii</tp:taxon-name-part></tp:taxon-name></italic>
                  </td><td rowspan="1" colspan="1">4♂♂</td><td rowspan="1" colspan="1">0.36–0.38</td><td rowspan="1" colspan="2">0.87–0.92</td><td rowspan="1" colspan="1">1.37–1.54</td><td rowspan="1" colspan="1">0.36–0.38</td><td rowspan="1" colspan="2">1.38–1.41</td><td rowspan="1" colspan="1">0.56–0.59</td></tr><tr><td rowspan="1" colspan="1">3♀♀</td><td rowspan="1" colspan="1">0.39–0.41</td><td rowspan="1" colspan="2">0.92–0.96</td><td rowspan="1" colspan="1">1.47–1.58</td><td rowspan="1" colspan="1">0.42–0.44</td><td rowspan="1" colspan="2">1.53–1.62</td><td rowspan="1" colspan="1">0.67–0.69</td></tr><tr><td rowspan="2" colspan="1">
                    <italic><tp:taxon-name><tp:taxon-name-part taxon-name-part-type="genus" reg="Togepsylla">Togepsylla</tp:taxon-name-part> <tp:taxon-name-part taxon-name-part-type="species" reg="tibetana">tibetana</tp:taxon-name-part></tp:taxon-name></italic>
                  </td><td rowspan="1" colspan="1">4♂♂</td><td rowspan="1" colspan="1">0.42–0.43</td><td rowspan="1" colspan="2">0.77–0.80</td><td rowspan="1" colspan="1">0.74–0.81</td><td rowspan="1" colspan="1">0.40–0.48</td><td rowspan="1" colspan="2">1.80–2.01</td><td rowspan="1" colspan="1">0.64–0.72</td></tr><tr><td rowspan="1" colspan="1">4♀♀</td><td rowspan="1" colspan="1">0.42–0.44</td><td rowspan="1" colspan="2">0.71–0.85</td><td rowspan="1" colspan="1">0.83–0.88</td><td rowspan="1" colspan="1">0.45–0.48</td><td rowspan="1" colspan="2">1.98–2.20</td><td rowspan="1" colspan="1">0.60–0.64</td></tr><tr><td rowspan="1" colspan="2">
                    <bold>Fifth instar immatures</bold>
                  </td><td rowspan="1" colspan="2">
                    <bold><abbrev xmlns:xlink="http://www.w3.org/1999/xlink" xlink:title="total body length" id="ABBRID0EUKAG" xlink:type="simple">BL</abbrev></bold>
                  </td><td rowspan="1" colspan="2">
                    <bold><abbrev xmlns:xlink="http://www.w3.org/1999/xlink" xlink:title="antennal length" id="ABBRID0E4KAG" xlink:type="simple">AL</abbrev></bold>
                  </td><td rowspan="1" colspan="2">
                    <bold><abbrev xmlns:xlink="http://www.w3.org/1999/xlink" xlink:title="head width" id="ABBRID0EGLAG" xlink:type="simple">HW</abbrev></bold>
                  </td><td rowspan="1" colspan="2">
                    <bold><abbrev xmlns:xlink="http://www.w3.org/1999/xlink" xlink:title="fore wing pad length" id="ABBRID0EPLAG" xlink:type="simple">FL</abbrev></bold>
                  </td></tr><tr><td rowspan="1" colspan="1">
                    <italic><tp:taxon-name><tp:taxon-name-part taxon-name-part-type="genus" reg="Togepsylla">Togepsylla</tp:taxon-name-part> <tp:taxon-name-part taxon-name-part-type="species" reg="glutinosae">glutinosae</tp:taxon-name-part></tp:taxon-name></italic>
                  </td><td rowspan="1" colspan="1">n = 5</td><td rowspan="1" colspan="2">0.89–0.99</td><td rowspan="1" colspan="2">0.34–0.38</td><td rowspan="1" colspan="2">0.29–0.33</td><td rowspan="1" colspan="2">0.30–0.35</td></tr><tr><td rowspan="1" colspan="1">
                    <italic><tp:taxon-name><tp:taxon-name-part taxon-name-part-type="genus" reg="Togepsylla">Togepsylla</tp:taxon-name-part> <tp:taxon-name-part taxon-name-part-type="species" reg="matsumurana">matsumurana</tp:taxon-name-part></tp:taxon-name></italic>
                  </td><td rowspan="1" colspan="1">n = 2</td><td rowspan="1" colspan="2">1.14–1.30</td><td rowspan="1" colspan="2">0.38–0.47</td><td rowspan="1" colspan="2">0.35–0.42</td><td rowspan="1" colspan="2">0.42–0.51</td></tr><tr><td rowspan="1" colspan="1">
                    <italic><tp:taxon-name><tp:taxon-name-part taxon-name-part-type="genus" reg="Togepsylla">Togepsylla</tp:taxon-name-part> <tp:taxon-name-part taxon-name-part-type="species" reg="takahashii">takahashii</tp:taxon-name-part></tp:taxon-name></italic>
                  </td><td rowspan="1" colspan="1">n = 5</td><td rowspan="1" colspan="2">1.32–1.46</td><td rowspan="1" colspan="2">0.56–0.61</td><td rowspan="1" colspan="2">0.40–0.41</td><td rowspan="1" colspan="2">0.46–0.52</td></tr></tbody></table></table-wrap><fig id="F9" position="float" orientation="portrait"><label>Figure 54–56.</label><caption><p>Comparison of coxa of different psyllid taxa. <bold>54, 55</bold> <italic><tp:taxon-name><tp:taxon-name-part taxon-name-part-type="genus" reg="Cacopsylla">Cacopsylla</tp:taxon-name-part></tp:taxon-name></italic> sp. <bold>56</bold> <italic><tp:taxon-name><tp:taxon-name-part taxon-name-part-type="genus" reg="Togepsylla">Togepsylla</tp:taxon-name-part> <tp:taxon-name-part taxon-name-part-type="species" reg="takahashii">takahashii</tp:taxon-name-part></tp:taxon-name></italic> <bold>54</bold> Mesocoxa and trochanter <bold>55</bold> Metacoxa and trochanter; 56. Metacoxa. Scale bar: 0.2 mm. Abbrevations: atc = anterior trochanteral condyle; de = dorsal edge; mr = meron; mrc = meracanthus; ptc = posterior trochanteral condyle; tct = trochanter; td = trochanteral tendon.</p></caption><graphic xmlns:xlink="http://www.w3.org/1999/xlink" xlink:href="zookeys-716-063-g009.jpg" position="float" orientation="portrait" xlink:type="simple" id="oo_170670.jpg"/></fig></tp:treatment-sec><ref-list><ref id="B20"><mixed-citation xmlns:xlink="http://www.w3.org/1999/xlink" xlink:type="simple">
          <person-group><name name-style="western"><surname>Li</surname><given-names>F</given-names></name></person-group> (<year>2011</year>) <source><tp:taxon-name><tp:taxon-name-part taxon-name-part-type="infraorder">Psyllidomorpha</tp:taxon-name-part></tp:taxon-name> of China (<tp:taxon-name><tp:taxon-name-part taxon-name-part-type="class">Insecta</tp:taxon-name-part></tp:taxon-name>: <tp:taxon-name><tp:taxon-name-part taxon-name-part-type="order">Hemiptera</tp:taxon-name-part></tp:taxon-name>).</source> <publisher-name>Science Press</publisher-name>, <publisher-loc>Beijing</publisher-loc>, <size units="page">1976 pp</size>.</mixed-citation></ref><ref id="B16"><mixed-citation xmlns:xlink="http://www.w3.org/1999/xlink" xlink:type="simple">
          <person-group><name name-style="western"><surname>Hodkinson</surname><given-names>ID</given-names></name></person-group> (<year>1990</year>) <article-title>A new species of <italic><tp:taxon-name><tp:taxon-name-part taxon-name-part-type="genus">Syncoptozus</tp:taxon-name-part></tp:taxon-name></italic> Enderlein from Mexico with a redefinition of the subfamily <tp:taxon-name><tp:taxon-name-part taxon-name-part-type="subfamily">Togepsyllinae</tp:taxon-name-part></tp:taxon-name> Bekker-Migdisova (<tp:taxon-name><tp:taxon-name-part taxon-name-part-type="class">Insecta</tp:taxon-name-part></tp:taxon-name>: <tp:taxon-name><tp:taxon-name-part taxon-name-part-type="suborder">Homoptera</tp:taxon-name-part></tp:taxon-name>: <tp:taxon-name><tp:taxon-name-part taxon-name-part-type="superfamily">Psylloidea</tp:taxon-name-part></tp:taxon-name>).</article-title> <source>Journal of Natural History</source> <volume>24</volume>: <fpage>711</fpage>–<lpage>717</lpage>. <ext-link xlink:type="simple" ext-link-type="doi" xlink:href="10.1080/00222939000770491">http://dx.doi.org/10.1080/00222939000770491</ext-link></mixed-citation></ref><ref id="B40"><mixed-citation xmlns:xlink="http://www.w3.org/1999/xlink" xlink:type="simple">
          <person-group><name name-style="western"><surname>Yang</surname><given-names>C</given-names></name><name name-style="western"><surname>Li</surname><given-names>F</given-names></name></person-group> (<year>1981</year>) <article-title>On the new subfamily <tp:taxon-name><tp:taxon-name-part taxon-name-part-type="subfamily">Hemipteripsyllinae</tp:taxon-name-part></tp:taxon-name> (<tp:taxon-name><tp:taxon-name-part taxon-name-part-type="suborder">Homoptera</tp:taxon-name-part></tp:taxon-name> <tp:taxon-name><tp:taxon-name-part taxon-name-part-type="suborder">Sternorrhyncha</tp:taxon-name-part></tp:taxon-name>).</article-title> <source>Entomotaxonomia</source> <volume>3</volume>: <fpage>179</fpage>–<lpage>187</lpage>.</mixed-citation></ref><ref id="B4"><mixed-citation xmlns:xlink="http://www.w3.org/1999/xlink" xlink:type="simple">
          <person-group><name name-style="western"><surname>Brown</surname><given-names>RG</given-names></name><name name-style="western"><surname>Hodkinson</surname><given-names>ID</given-names></name></person-group> (<year>1988</year>) <source>Taxonomy and ecology of the jumping plant-lice of Panama (<tp:taxon-name><tp:taxon-name-part taxon-name-part-type="suborder">Homoptera</tp:taxon-name-part></tp:taxon-name>: <tp:taxon-name><tp:taxon-name-part taxon-name-part-type="superfamily">Psylloidea</tp:taxon-name-part></tp:taxon-name>). E.J.</source> <publisher-name>Brill</publisher-name>, <publisher-loc>Leiden</publisher-loc>, <size units="page">304 pp</size>.</mixed-citation></ref><ref id="B7"><mixed-citation xmlns:xlink="http://www.w3.org/1999/xlink" xlink:type="simple">
          <person-group><name name-style="western"><surname>Burrows</surname><given-names>M</given-names></name></person-group> (<year>2012</year>) <article-title>Jumping mechanisms in jumping plant lice (<tp:taxon-name><tp:taxon-name-part taxon-name-part-type="order">Hemiptera</tp:taxon-name-part></tp:taxon-name>, <tp:taxon-name><tp:taxon-name-part taxon-name-part-type="suborder">Sternorrhyncha</tp:taxon-name-part></tp:taxon-name>, <tp:taxon-name><tp:taxon-name-part taxon-name-part-type="family">Psyllidae</tp:taxon-name-part></tp:taxon-name>).</article-title> <source>Journal of Experimental Biology</source> <volume>215</volume>: <fpage>3612</fpage>–<lpage>3621</lpage>. <ext-link xlink:type="simple" ext-link-type="doi" xlink:href="10.1242/jeb.074682">http://dx.doi.org/10.1242/jeb.074682</ext-link></mixed-citation></ref><ref id="B32"><mixed-citation xmlns:xlink="http://www.w3.org/1999/xlink" xlink:type="simple">
          <person-group><name name-style="western"><surname>Ouvrard</surname><given-names>D</given-names></name><name name-style="western"><surname>Bourgoin</surname><given-names>T</given-names></name><name name-style="western"><surname>Campbell</surname><given-names>BC</given-names></name></person-group> (<year>2002</year>) <article-title>Comparative morphological assessment of the psyllid pleuron (<tp:taxon-name><tp:taxon-name-part taxon-name-part-type="class">Insecta</tp:taxon-name-part></tp:taxon-name>, <tp:taxon-name><tp:taxon-name-part taxon-name-part-type="order">Hemiptera</tp:taxon-name-part></tp:taxon-name>, <tp:taxon-name><tp:taxon-name-part taxon-name-part-type="suborder">Sternorrhyncha</tp:taxon-name-part></tp:taxon-name>).</article-title> <source>Journal of Morphology</source> <volume>252</volume>: <fpage>276</fpage>–<lpage>290</lpage>. <ext-link xlink:type="simple" ext-link-type="doi" xlink:href="10.1002/jmor.1105">http://dx.doi.org/10.1002/jmor.1105</ext-link></mixed-citation></ref><ref id="B8"><mixed-citation xmlns:xlink="http://www.w3.org/1999/xlink" xlink:type="simple">
          <person-group><name name-style="western"><surname>Byrne</surname><given-names>DN</given-names></name><name name-style="western"><surname>Bellows</surname><given-names>TS Jr</given-names></name></person-group> (<year>1991</year>) <article-title>Whitefly biology.</article-title> <source>Annual Review of Entomology</source> <volume>36</volume>: <fpage>431</fpage>–<lpage>57</lpage>. <ext-link xlink:type="simple" ext-link-type="doi" xlink:href="10.1146/annurev.en.36.010191.002243">https://doi.org/10.1146/annurev.en.36.010191.002243</ext-link></mixed-citation></ref><ref id="B14"><mixed-citation xmlns:xlink="http://www.w3.org/1999/xlink" xlink:type="simple">
          <person-group><name name-style="western"><surname>Gill</surname><given-names>RJ</given-names></name></person-group> (<year>1990</year>) <article-title>The morphology of whiteflies.</article-title> In: <person-group><name name-style="western"><surname>Gerling</surname><given-names>D</given-names></name></person-group> (<role>Ed.</role>) <issue-title>Whiteflies, their Bionomics, Pest Status and Management.</issue-title> <source>Intercept, Andover</source>, <fpage>13</fpage>–<lpage>46</lpage>.</mixed-citation></ref><ref id="B25"><mixed-citation xmlns:xlink="http://www.w3.org/1999/xlink" xlink:type="simple">
          <person-group><name name-style="western"><surname>Martin</surname><given-names>JH</given-names></name></person-group> (<year>2007</year>) <article-title>Giant whiteflies (<tp:taxon-name><tp:taxon-name-part taxon-name-part-type="suborder">Sternorrhyncha</tp:taxon-name-part></tp:taxon-name>, <tp:taxon-name><tp:taxon-name-part taxon-name-part-type="family">Aleyrodidae</tp:taxon-name-part></tp:taxon-name>): a discussion of their taxonomic and evolutionary significance, with the description of a new species of <italic><tp:taxon-name><tp:taxon-name-part taxon-name-part-type="genus">Udamoselis</tp:taxon-name-part></tp:taxon-name></italic> Enderlein from Ecuador.</article-title> <source>Tijdschrift voor Entomologie</source> <volume>150</volume>: <fpage>13</fpage>–<lpage>29</lpage>. <ext-link xlink:type="simple" ext-link-type="doi" xlink:href="10.1163/22119434-900000208">https://doi.org/10.1163/22119434-900000208</ext-link></mixed-citation></ref><ref id="B13"><mixed-citation xmlns:xlink="http://www.w3.org/1999/xlink" xlink:type="simple">
          <person-group><name name-style="western"><surname>Foldi</surname><given-names>I</given-names></name><name name-style="western"><surname>Pearce</surname><given-names>MJ</given-names></name></person-group> (<year>1985</year>) <article-title>Fine structure of wax glands, wax morphology and function in the female scale insect, <italic><tp:taxon-name><tp:taxon-name-part taxon-name-part-type="genus">Pulvinaria</tp:taxon-name-part> <tp:taxon-name-part taxon-name-part-type="species">regalis</tp:taxon-name-part></tp:taxon-name></italic> Canard (<tp:taxon-name><tp:taxon-name-part taxon-name-part-type="order">Hemiptera</tp:taxon-name-part></tp:taxon-name>: <tp:taxon-name><tp:taxon-name-part taxon-name-part-type="family">Coccidae</tp:taxon-name-part></tp:taxon-name>).</article-title> <source>International Journal of Insect Morphology and Embryology</source> <volume>14</volume>: <fpage>259</fpage>–<lpage>271</lpage>. <ext-link xlink:type="simple" ext-link-type="doi" xlink:href="10.1016/0020-7322(85)90041-8">https://doi.org/10.1016/0020-7322(85)90041-8</ext-link></mixed-citation></ref><ref id="B12"><mixed-citation xmlns:xlink="http://www.w3.org/1999/xlink" xlink:type="simple">
          <person-group><name name-style="western"><surname>Foldi</surname><given-names>I</given-names></name><name name-style="western"><surname>Lambdin</surname><given-names>P</given-names></name></person-group> (<year>1995</year>) <article-title>Ultrastructure and phylogenetical assessment of wax glands in pit scales (<tp:taxon-name><tp:taxon-name-part taxon-name-part-type="order">Hemiptera</tp:taxon-name-part></tp:taxon-name>: <tp:taxon-name><tp:taxon-name-part taxon-name-part-type="superfamily">Coccoidea</tp:taxon-name-part></tp:taxon-name>).</article-title> <source>International Journal of Insect Morphology and Embryology</source> <volume>24</volume>: <fpage>35</fpage>–<lpage>49</lpage>. <ext-link xlink:type="simple" ext-link-type="doi" xlink:href="10.1016/0020-7322(94)P3967-X">https://doi.org/10.1016/0020-7322(94)P3967-X</ext-link></mixed-citation></ref><ref id="B9"><mixed-citation xmlns:xlink="http://www.w3.org/1999/xlink" xlink:type="simple">
          <person-group><name name-style="western"><surname>Chen</surname><given-names>J</given-names></name><name name-style="western"><surname>Qiao</surname><given-names>G</given-names></name></person-group> (<year>2012</year>) <article-title>Wax gland plates in <tp:taxon-name><tp:taxon-name-part taxon-name-part-type="subfamily">Hormaphidinae</tp:taxon-name-part></tp:taxon-name> (<tp:taxon-name><tp:taxon-name-part taxon-name-part-type="order">Hemiptera</tp:taxon-name-part></tp:taxon-name>: <tp:taxon-name><tp:taxon-name-part taxon-name-part-type="family">Aphididae</tp:taxon-name-part></tp:taxon-name>): morphological diversity and evolution.</article-title> <source>Entomological News</source> <volume>122</volume>: <fpage>27</fpage>–<lpage>44</lpage>. <ext-link xlink:type="simple" ext-link-type="doi" xlink:href="10.3157/021.122.0104">https://doi.org/10.3157/021.122.0104</ext-link></mixed-citation></ref><ref id="B21"><mixed-citation xmlns:xlink="http://www.w3.org/1999/xlink" xlink:type="simple">
          <person-group><name name-style="western"><surname>Li</surname><given-names>F</given-names></name><name name-style="western"><surname>Yang</surname><given-names>C</given-names></name><name name-style="western"><surname>Liu</surname><given-names>Y</given-names></name></person-group> (<year>1994</year>) <article-title>Two new species and a new record of <italic><tp:taxon-name><tp:taxon-name-part taxon-name-part-type="genus">Agonoscena</tp:taxon-name-part></tp:taxon-name></italic> Enderlein from China.</article-title> <source>Acta Agriculturae Boreali-occidentalis Sinica</source> <volume>3</volume>: <fpage>1</fpage>–<lpage>6</lpage>.</mixed-citation></ref><ref id="B24"><mixed-citation xmlns:xlink="http://www.w3.org/1999/xlink" xlink:type="simple">
          <person-group><name name-style="western"><surname>Luo</surname><given-names>X</given-names></name></person-group> (<year>2016</year>) Taxonomic study on the <tp:taxon-name><tp:taxon-name-part taxon-name-part-type="family">Aphalaridae</tp:taxon-name-part></tp:taxon-name> and <tp:taxon-name><tp:taxon-name-part taxon-name-part-type="family">Liviidae</tp:taxon-name-part></tp:taxon-name> from China. PhD thesis, China Agricultural University, Beijing, China.</mixed-citation></ref></ref-list></tp:taxon-treatment>
